# Supplementary material for: Association between ICU admission (neutrophil + monocyte)/lymphocyte ratio and 30-day mortality in patients with sepsis: a retrospective cohort study
Source: BMC Infect Dis. 2023 Oct 18;23:697. doi: 10.1186/s12879-023-08680-4 (PMC10585873; doi:10.1186/s12879-023-08680-4)
Supplement: Supplementary file 1 — Supplementary Material 1 [file 12879_2023_8680_MOESM1_ESM.csv]

subject_id	stay_id	hadm_id	sofa_score	f1	subject_id1	gender	dod	los_hospital	admission_age	race	hospital_expire_flag	first_hosp_stay	los_icu	first_icu_stay	survival_time30	status30	subject_id2	abs_monocytes_min	abs_neutrophils_min	abs_lymphocytes_min	nml	nl	ml	nmllevel	heart_rate_mean	sbp_mean	dbp_mean	mbp_mean	resp_rate_mean	temperature_mean	spo2_mean	glucose_mean	sirs	subject_id3	congestive.heart.failure	icd_version	hematocrit_min	hemoglobin_min	platelets_min	wbc_min	albumin_min	aniongap_min	bicarbonate_min	bun_min	calcium_min	chloride_min	creatinine_min	glucose_min	sodium_min
10001884	37510196	26184834	3	6	10001884	F	20/1/2131	12.35833333	77.01829586	BLACK/AFRICAN	AMERICAN	1	t	9.17	0	1	1	10001884	0.74	17.11	1	32.454545	31.109091	1.345455	1	71.39285714	123.7307692	72.88461538	86.03846154	17.77586207	36.57368421	98.25925926	144.3333333	3	NA	0	NA	33.6	10.4	149	12	3.5	11	33	26	8.7	96	1	145
10001884	37510196	26184834	3	6	10001884	F	20/1/2131	12.35833333	77.01829586	BLACK/AFRICAN	AMERICAN	1	t	9.17	0	1	1	10001884	0.74	17.11	1	32.454545	31.109091	1.345455	1	71.39285714	123.7307692	72.88461538	86.03846154	17.77586207	36.57368421	98.25925926	144.3333333	3	NA	0	NA	33.6	10.4	149	12	3.5	11	33	26	8.7	96	1	145
10004606	30213599	29242151	2	43	10004606	F		14.13055556	64.13846033	WHITE	0	t	5.17	t	30	0	10004606	0.65	14.36	0.59	25	24.338983	1.101695	1	94.65217391	154.48	61.92	87.84	18.8	37.7	98.30434783	118.3333333	3	NA	0	NA	37.3	12.5	166	14.1	NA	18	20	9	8.7	93	0.9	127	132
10005817	32604416	20626031	2	50	10005817	M	19/1/2135	8.55625	66.94751296	WHITE	0	t	2.36	t	30	0	10005817	0.7018	10.1519	1.1132	10	9.119565	0.630435	0	76.73170732	124.3170732	44.53658537	66.3902439	18.30952381	36.8675	97.46341463	156	3	10005817	1	9	22	7.2	225	12.1	NA	7	22	13	8.1	104	0.8	118	137
10010471	32119961	29842315	4	77	10010471	F	7/12/2155	4.829166667	89.91943606	WHITE	1	t	4.91	t	0	1	10010471	1.11	17.08	0.55	33	31.054545	2.018182	1	86.92	104.84	54.28	65.88	15.88	36.6	97.48	136	3	NA	0	NA	36.2	11	141	13	3.4	23	24	49	8.5	94	6.6	136	137
10011849	32621495	20188892	2	87	10011849	F	9/10/2185	41.63263889	64.6566936	HISPANIC/LATINO	-	CENTRAL	AMERICAN	1	30	0		30	0	10011849	0	22.37	0.7	32.285714	31.957143	0.328571	1	90.86363636	92.36363636	52.63636364	64.77272727	18.63636364	36.655	95.31818182	87.57142857	3	NA	0		17.1	5.4	27	16.6	1.6	14	11	17	7.8	96
10011938	31532954	29339128	3	89	10011938	F		9.570833333	63.33821206	WHITE	-	OTHER	EUROPEAN	0	30	0		30	0	10011938	1	5.166	1.9729	3.01627	2.61848	0.39779	0	77.30769231	142.6	63.08	81.72	16.46296296	37.20333333	91.76923077	114	1	10011938	1	9	41.1	13.1	272	9		11	31	28	7.9	96
10015931	37093652	22130791	5	127	10015931	M	29/3/2177	4.686111111	88.22906905	WHITE	1	f	4.84	t	0	1	10015931	1.2	6.7	1.21	7	5.53719	0.991736	0	110.5818182	120.6875	45.5625	62.4375	18.74545455	36.58272727	97.68627451	188.6666667	3	NA	0	NA	17.4	5.8	52	9.5	2.3	14	14	47	6.9	103	2.4	135	135
10019003	35727289	21457723	7	157	10019003	F	3/12/2155	7.965972222	72.52307146	WHITE	0	f	2.89	t	30	0	10019003	0.03	0.08	0.24	0	0.333333	0.125	0	79.88095238	118.0540541	58.72972973	76.38888889	28.52380952	36.9788	97.58536585	116.1666667	2	NA	0	NA	13.3	4.6	9	0.4	3.9	12	19	39	9	98	1	101	137
10019003	34107647	29279905	3	155	10019003	F	3/12/2155	10.70486111	70.23755673	WHITE	0	t	3.61	t	30	0	10019003	4.64	69.84	2.32	32	30.103448	2	1	106.4285714	116.6296296	56.77777778	69.96296296	24.92857143	36.7225	94.60714286	220	3	NA	0	NA	30.9	10.1	221	90.7	2.7	19	15	35	7.2	104	2.5	108	136
10020786	33683112	23488445	3	176	10020786	F		4.190972222	86.43678233	WHITE	0	t	1.42	t	30	0	10020786	0.9	18.12	1.02	19	17.764706	0.882353	1	77.28571429	109.2692308	50.46153846	64.15384615	22.75	36.58571429	91.48148148	182	2	NA	0	NA	35.4	11.6	170	21.3	2.7	13	19	13	7.7	105	0.6	139	137
10021927	34575919	24623461	3	187	10021927	F	27/9/2180	7.021527778	71.71997569	WHITE	1	f	7.05	t	0	1	10021927	9.57	52.32	0.64	97	81.75	14.953125	1	110.5357143	107.0714286	62.89285714	73.42857143	21.5	37.345	92.71428571	80	4	NA	0	NA	27.5	9	371	48	NA	9	14	3	3.6	92	0.3	63	125
10029291	36059427	22205327	3	234	10029291	F		18.56319444	50.1371218	WHITE	0	t	6.33	t	30	0	10029291	0.89	9.94	2.98	4	3.33557	0.298658	0	85.92857143	111.3333333	62.72340426	78.04166667	28.23214286	37.23	98.34615385	225.8571429	3	NA	0	NA	36	12	123	12.4	2.9	18	11	22	6.5	111	1.2	169	140
10040025	36107367	27996267	4	307	10040025	F	7/2/2148	12.35625	69.06106225	WHITE	0	t	6.54	t	8	1	10040025	0.66	9.24	0.55	18	16.8	1.2	1	82.58333333	100.8285714	62.91428571	74.37142857	16.66666667	36.7025	95.41176471	242.1666667	3	NA	0	NA	21.3	6.6	155	9.7	1.9	11	21	56	8.3	96	1.9	177	130
10049041	33222233	25320808	4	356	10049041	M		20.11388889	59.96560819	BLACK/AFRICAN	AMERICAN	0	t	20.07	30	0	0	10049041	1.35	6.48	1	8.7	7.2	1.5	0	105.547619	109.4204545	62.29545455	81.10227273	18.71590909	37.03666667	99.23809524	215.4	3	NA	0	NA	36.3	11.6	258	8.9		13	22	6	8.1	100	0.6	88
10051074	34313758	21350747	4	376	10051074	F	14/1/2181	6.135416667	71.10511486	WHITE	0	t	1.44	t	30	0	10051074	1.02	10.06	2.37	5	4.244726	0.43038	0	77.7037037	114	53.56	70.92	16.07407407	36.63166667	91.40740741	118.25	3	NA	0	NA	38.3	13.3	211	10.1	NA	16	24	15	8.6	95	0.8	95	135
10052938	39469411	25231169	4	384	10052938	F		4.724305556	62.33399279	OTHER	0	t	1.23	t	30	0	10052938	0.33	4.79	0.33	16	14.515152	1	1	96.67857143	96.65384615	63.84615385	71.5	18	36.71571429	94.14285714	150.8	2	NA	0	NA	22.2	6.8	79	4.6	NA	8	22	6	8.2	108	0.5	107	140
10055694	31104880	27416032	6	405	10055694	F	4/5/2122	11.71319444	67.30595141	BLACK/AFRICAN	AMERICAN	1	f	11.73	0	1	1	10055694	1.2	12.51	2	7.140625	6.515625	0.625	0	86.75	98.70588235	58.05882353	67.55882353	21.19444444	36.65833333	95.69444444	98.5	3	NA	0	NA	29.6	8.9	319	15.8	2.6	12	30	11	8.2	92	3	95
10055694	30350084	25049824	2	402	10055694	F	4/5/2122	6.225694444	63.5511768	BLACK/AFRICAN	AMERICAN	0	t	3.99	30	0	0	10055694	0.945	7.98	2	5.666667	5.066667	0.6	0	106.0666667	147.7241379	65.03448276	89.51724138	19.35483871	36.70428571	94.16666667	100	2	10055694	1	9	22.9	6.7	360	9.9	4.1	17	19	60	8.5	96	3.3	100
10055939	37363327	26362706	7	408	10055939	M		14.74722222	67.35414313	WHITE	0	t	5.88	t	30	0	10055939	1.13	22.48	1.54	15	14.597403	0.733766	1	99.28	116.9	50.225	71.65	19.2	37.19272727	96.125	108.4444444	3	NA	0	NA	22.4	7	296	16	2.3	15	15	21	7.1	105	1.6	87	139
10066209	36514617	27826282	3	458	10066209	F	12/12/2121	7.640277778	82.50388776	UNKNOWN	0	t	3.68	t	30	0	10066209	1.35	19.25	0.7	29	27.5	1.928571	1	77.89189189	111.7575758	58.87878788	76.52631579	22.25641026	37.544	96.21621622	170.5	4	NA	0	NA	37.1	12.5	204	13.8	2.9	15	15	30	7	103	1.1	117	134
10067702	32340019	22852709	3	467	10067702	F		5.559027778	59.6946977	WHITE	0	t	3.48	t	30	0	10067702	0.52	2.75	1.11	3	2.477477	0.468468	0	70.52	107.5	63.58333333	76.41666667	14.73076923	36.54714286	99.92	128	2	NA	0	NA	35.1	10.9	266	4.6	NA	9	24	6	8.6	106	0.7	100	139
10069992	32603460	28478673	7	476	10069992	F		8.211805556	58.42569759	WHITE	0	t	3.05	t	30	0	10069992	0.12	7.83	0.8	10	9.7875	0.15	0	106.7368421	103.5789474	58.65789474	69	23.55263158	37.52875	95.76315789	168.5517241	3	NA	0	NA	24.1	8.3	55	8.9	3.2	8	13	19	7	93	0.6	49	128
10070201	36555798	29368106	5	478	10070201	M		11.73125	74.53872957	WHITE	0	t	6.17	t	30	0	10070201	0.35	9.01	1.16	8	7.767241	0.301724	0	70.10344828	104.9655172	56.72413793	71.72413793	15.85185185	36.185	96.31034483	143.1578947	3	NA	0	NA	32.7	11	146	10.8	NA	10	20	23	8.5	102	1.1	131	137
10104730	33077547	23949226	2	725	10104730	F		22.775	69.88655832	WHITE	0	t	5.32	t	30	0	10104730	0.97	17.75	2.27	8	7.819383	0.427313	0	79.62857143	101.4166667	52.58333333	67.61111111	17.17647059	36.5030303	99.72727273	112.6	4	NA	0	NA	25.8	8.6	133	12.8	NA	10	21	24	8.3	106	1	111	136
10107044	34331796	23392841	7	735	10107044	F		13.07430556	56.85350185	WHITE	0	t	5.19	t	30	0	10107044	0.15	4.65	0.2	24	23.25	0.75	1	60.08695652	122.0434783	71.82608696	86.95652174	20.98	37.40833333	93.95652174	173.4444444	1	NA	0	NA	35	11.3	29	4.3	2.1	4	33	28	7.4	105	0.5	114	143
10108435	39228147	29537226	2	752	10108435	M		17.85972222	72.72063941	WHITE	0	f	0.93	t	30	0	10108435	0.27	2.37	0.86	3	2.755814	0.313953	0	59.33333333	94.66666667	53.28571429	63.19047619	11.52380952	36.835	96.38095238	118.5	0	NA	0	NA	29.7	8.9	107	4	3	6	32	22	8.4	97	1	98	137
10108435	38126294	26178404	4	747	10108435	M		5.749305556	63.41493136	WHITE	0	f	2.12	t	30	0	10108435	0.2256	3.3981	0.7285	5	4.664516	0.309677	0	58.34782609	107.3478261	62.7826087	71.08695652	13.52173913	36.46625	98.66666667	124.5	1	10108435	1	9	23.5	8.1	163	4.7	NA	11	26	33	7.6	102	1.6	49	136
10108435	37961268	23937111	2	750	10108435	M		5.694444444	64.16305597	WHITE	0	f	1.66	t	30	0	10108435	0.144	2.484	1.192	2	2.083893	0.120805	0	62.88	110.7916667	63.33333333	75.66666667	18.24	36.27142857	98.2	108.5	2	10108435	1	9	25.6	8.2	150	4	4.1	17	20	30	8.8	107	1.5	92	142
10108435	30388781	23507682	3	749	10108435	M		4.538888889	63.51395817	WHITE	0	f	1.58	t	30	0	10108435	0.1701	1.7334	0.5778	3	3	0.294393	0	59.6	99.8	64.6	74	12.66666667	36.03142857	97.36	109.6666667	2	10108435	1	9	18.9	6.5	102	2.7	NA	10	16	47	7.6	109	1.7	96	137
10111112	36750642	26631649	6	788	10111112	F	5/6/2151	11.01111111	77.33256413	WHITE	0	f	1.02	t	30	0	10111112	3.1	20.77	3.41	7	6.090909	0.909091	0	81.29166667	103.9090909	45.31818182	59.77272727	22.66666667	37.02875	96.56	114.75	3	NA	0	NA	16.5	4.9	19	31	3.8	22	12	45	7.7	109	2.2	101	139
10111112	36750642	26631649	6	788	10111112	F	5/6/2151	11.01111111	77.33256413	WHITE	0	f	1.02	t	30	0	10111112	3.1	20.77	3.41	7	6.090909	0.909091	0	81.29166667	103.9090909	45.31818182	59.77272727	22.66666667	37.02875	96.56	114.75	3	NA	0	NA	16.5	4.9	19	31	3.8	22	12	45	7.7	109	2.2	101	139
10111112	32856031	23643056	9	787	10111112	F	5/6/2151	16.64375	76.11545443	WHITE	0	t	6.18	t	30	0	10111112	36.34	42.83	7.79	10	5.498074	4.664955	0	100.4461538	98.15384615	45.59615385	57.32075472	25.11538462	36.88272727	94.90769231	105	3	NA	0	NA	23.1	7.3	36	85.9	NA	21	12	83	7.6	108	2.9	94	138
10111112	32856031	23643056	9	787	10111112	F	5/6/2151	16.64375	76.11545443	WHITE	0	t	6.18	t	30	0	10111112	36.34	42.83	7.79	10	5.498074	4.664955	0	100.4461538	98.15384615	45.59615385	57.32075472	25.11538462	36.88272727	94.90769231	105	3	NA	0	NA	23.1	7.3	36	85.9	NA	21	12	83	7.6	108	2.9	94	138
10123063	30166935	24799331	2	885	10123063	M		16.80208333	63.52010988	WHITE	0	t	1.76	t	30	0	10123063	0.24	2.6	0.63	5	4.126984	0.380952	0	99.48	139.0416667	78.5	93.125	18.8	36.578	95.36	119.3333333	3	NA	0	NA	38.3	12.8	128	3.6	4.2	16	26	4	8.4	97	0.4	93	136
10131647	33871561	23709958	3	957	10131647	F		7.833333333	59.33356879	UNKNOWN	0	t	1.05	t	30	0	10131647	0.13	8.93	1.13	8	7.902655	0.115044	0	109.5925926	101.2962963	74.40740741	83.55555556	21.66666667	37.15142857	93.88888889	91.33333333	3	NA	0	NA	31.2	10.5	94	12.4	2.8	11	27	4	7.1	98	0.3	83	138
10132611	31179345	28996766	3	966	10132611	M	2/3/2168	9.589583333	74.14272501	WHITE	1	t	2.48	t	7	1	10132611	0.4	3.05	0.37	9	8.243243	1.081081	0	78.33333333	103.1538462	50.80769231	66.42307692	18.72727273	36.30761905	95.90909091	148.8	3	NA	0	NA	18.8	6.1	138	3.8	3.5	22	15	112	7.8	100	3.9	149	138
10135376	32058495	24984050	3	983	10135376	M	19/8/2179	11.01736111	91.60160455	WHITE	1	t	8.04	t	0	1	10135376	0.66	9.53	0.41	25	23.243902	1.609756	1	70.21428571	101.0714286	45.78571429	71.82142857	17.78571429	36.31785714	97.10714286	186.2857143	2	NA	0	NA	21.2	6.5	193	8.8	NA	17	21	66	8.6	96	2	138	133
10135557	32726628	26612112	6	985	10135557	M	14/10/2141	5.639583333	57.23014733	WHITE	0	t	2.11	t	30	0	10135557	1.77	9.88	0.95	12	10.4	1.863158	1	81.28	139.75	66.75	78.48484848	19.29166667	36.92375	94.4	168.875	3	NA	0	NA	41.1	13.4	148	7.9	3.2	13	33	11	7.6	82	0.5	151	128
10138206	33712680	29096936	9	1002	10138206	M	18/3/2157	20.91597222	53.85771336	WHITE	0	t	6.54	t	30	0	10138206	0.23	1.38	0.5	3	2.76	0.46	0	82.36	115.4166667	63.45833333	78.5	21.16	36.695	98.88	101.4	2	NA	0	NA	26.3	8.4	58	2.2	3.5	18	20	102	9.1	100	4.5	82	139
10141173	38092675	28722241	3	1018	10141173	F		8.25	71.718597	WHITE	0	t	5.26	t	30	0	10141173	0.51	11.75	3.37	4	3.486647	0.151335	0	79.95744681	102.3309859	65.80985915	78.57638889	18.56382979	36.73478261	97.72340426	119.3809524	3	NA	0	NA	24.1	7.9	119	11.6	NA	14	21	11	8.9	104	0.5	103	135
10150167	37644473	25951281	2	1089	10150167	F		9.111805556	74.07281512	WHITE	0	t	1.88	t	30	0	10150167	0.81	14.7	0.69	22	21.304348	1.173913	1	105.8235294	99.55882353	58.76470588	73.91176471	16.05882353	36.86833333	93.14705882	149.3333333	3	NA	0	NA	38.9	12.3	221	13.8	3.3	10	22	10	7.9	108	0.5	136	141
10152017	32991546	24900647	2	1104	10152017	M	24/12/2146	4.618055556	66.11384598	WHITE	0	t	1.82	t	30	0	10152017	0.9	8.53	1.39	7	6.136691	0.647482	0	66.76	146.52	73.56	95.32	22.08	36.75428571	96.64	130.5	1	NA	0	NA	21.3	6.8	210	10.7	3.7	13	19	45	9.1	106	2.5	138	140
10156119	32532366	23624254	2	1132	10156119	F		7.879861111	60.22906806	BLACK/AFRICAN	AMERICAN	0	t	5.13	30	0	0	10156119	1.72	19.1	2	11.502762	10.552486	0.950276	0	111.875	107.85	71.85	82.70967742	22.23333333	37.71285714	94.40625	110.5	4	NA	0	NA	29.5	9.9	319	19.6		9	23	12	8	100	0.9	86
10157454	38216308	27280709	4	1145	10157454	M		25.52986111	63.33949812	WHITE	0	t	3.44	t	30	0	10157454	0.8	9.32	1.39	7	6.705036	0.57554	0	85.61538462	117.5	76.20833333	88.70833333	19.88888889	36.69	98.57692308	250.2	3	NA	0	NA	22	6.9	134	9.5	2.9	14	18	101	9.9	96	3.6	173	132
10157542	32691391	29832939	2	1146	10157542	M	31/5/2164	19.47222222	82.34132172	WHITE	0	t	1.92	t	22	1	10157542	1.31	21.67	0.97	24	22.340206	1.350515	1	98.92592593	108.04	57.56	68.08	26.2962963	36.90375	92.88888889	267.0714286	3	NA	0	NA	32.6	10.4	213	22.3	NA	16	18	28	8	95	1.5	220	131
10160622	37309694	28904663	2	1157	10160622	F	27/3/2181	13.69791667	67.01143184	WHITE	0	t	1.9	t	30	0	10160622	0.79	13.6038	1.2008	12	11.328947	0.657895	1	91.59090909	140	50	72.35294118	16.9047619	37.325	96.18181818	208	3	10160622	1	9	24.1	8	210	15.8	2.5	12	27	44	8	98	1.1	129	134
10160622	37309694	28904663	2	1157	10160622	F	27/3/2181	13.69791667	67.01143184	WHITE	0	t	1.9	t	30	0	10160622	0.79	13.6038	1.2008	12	11.328947	0.657895	1	91.59090909	140	50	72.35294118	16.9047619	37.325	96.18181818	208	3	10160622	1	9	24.1	8	210	15.8	2.5	12	27	44	8	98	1.1	129	134
10160622	32434125	21082262	2	1158	10160622	F	27/3/2181	22.34652778	71.30313927	WHITE	0	f	2.17	t	30	0	10160622	0.67	14.15	0.71	21	19.929577	0.943662	1	81.54285714	104	45.96551724	58.68965517	15.88571429	36.35384615	94.2	167.1666667	4	NA	0	NA	36.2	10.7	216	13.8	2.9	10	24	56	7.5	96	2.3	148	137
10160622	32434125	21082262	2	1158	10160622	F	27/3/2181	22.34652778	71.30313927	WHITE	0	f	2.17	t	30	0	10160622	0.67	14.15	0.71	21	19.929577	0.943662	1	81.54285714	104	45.96551724	58.68965517	15.88571429	36.35384615	94.2	167.1666667	4	NA	0	NA	36.2	10.7	216	13.8	2.9	10	24	56	7.5	96	2.3	148	137
10163868	36866333	26655817	5	1178	10163868	M		24.24583333	73.68846287	BLACK/AFRICAN	AMERICAN	0	t	2.17	30	0	0	10163868	1.21	11.89	1	23.818182	21.618182	2.2	1	70.25	103.1481481	48.37037037	61.85185185	18.71428571	37.00857143	96.82608696	93.14285714	2	NA	0	NA	23.2	7.4	252	10.3	2.8	11	25	36	8.2	98	1.8	80
10165522	30227758	25553910	6	1185	10165522	M		25.15972222	64.57349283	WHITE	-	OTHER	EUROPEAN	0	30	0		30	0	10165522	0	12.46	1.38	9.34058	9.028986	0.311594	0	100.36	75.95833333	64.70833333	69.32	18.10714286		97	134.32	3	NA	0		29	9.5	128	13.2		13	23	22	8.4	97
10180095	34021485	24199963	3	1276	10180095	F		6.145833333	74.0478564	WHITE	0	t	2.19	t	30	0	10180095	0.41	9.3	0.92	11	10.108696	0.445652	0	92.52380952	109.7954545	45.93181818	65.04545455	17.81818182	36.97619048	98.33333333	123.8666667	4	NA	0	NA	20.8	6.5	153	10.9	NA	8	21	10	7.8	103	0.7	103	136
10215159	34755606	24039782	3	1554	10215159	F		31.92847222	70.95299745	WHITE	0	f	6.07	t	30	0	10215159	0.78	11.82	0.89	14	13.280899	0.876404	1	80.03571429	130	56.72972973	83.24324324	21.32142857	37.07857143	96.71428571	161.6666667	2	NA	0	NA	30.7	9.9	286	13.9	NA	19	22	18	8.5	102	0.7	175	139
10221321	36056798	29361807	2	1606	10221321	F		5.765277778	43.694672	WHITE	0	t	1.12	t	30	0	10221321	0.13	11.27	0.33	35	34.151515	0.393939	1	76.6	125.6666667	79.125	90	17.94230769	36.878	93.52	165	2	NA	0	NA	37.4	10.9	265	13.2	4	11	35	8	8.7	89	0.5	95	137
10225055	39406113	23223406	3	1637	10225055	F		6.114583333	71.74263456	WHITE	0	f	3.06	t	30	0	10225055	0.75	12.77	0.5	27	25.54	1.5	1	85.88	131.6	84.76	99.16	23.89285714	37.425	94.28	123	4	NA	0	NA	35.1	11.3	197	13	3.7	16	19	16	8.3	105	0.8	110	140
10236280	31148413	26461540	4	1726	10236280	M	11/4/2187	0.583333333	74.27240311	UNKNOWN	1	t	0.85	t	0	1	10236280	0.87	20.49	0.22	97	93.136364	3.954545	1	112.5818182	91.36538462	62.28846154	71	27.08928571	36.555	88.97560976	102.6666667	3	NA	0	NA	50.8	15.9	30	21.8	2.7	13	17	74	8.6	110	2.9	94	136
10240592	32708867	21977558	8	1758	10240592	F	10/7/2133	9.782638889	89.4841786	BLACK/AFRICAN	AMERICAN	0	f	1.82	12	1	1	10240592	0.23	6.36	1	10.803279	10.42623	0.377049	0	99.43478261	104.3478261	58.60869565	72.47826087	22.17391304	36.1	96.08695652	91.5	3	NA	0	NA	28.9	9.1	37	6.7		14	19	71	8.8	117	3.5	76
10240707	35949655	29602389	2	1761	10240707	M		4.271527778	73.31334818	BLACK/CARIBBEAN	ISLAND	0	t	0.48	30	0	0	10240707	1.06	13.32	2	8.312139	7.699422	0.612717	0	87.63636364	98	63.9	74.9	19.18181818	37.025	98.54545455	118	3	NA	0	NA	28	9.4	150	13.1	3.3	16	16	80	7.9	105	1.3	118
10257550	39064261	20105129	6	1900	10257550	F	31/10/2115	11.83888889	62.48166885	UNKNOWN	0	t	6.84	t	30	0	10257550	0.8	16.91	0.91	19	18.582418	0.879121	1	93.67741935	108.6666667	55.34722222	64.57894737	20.15625	38.26285714	97.08333333	229.6666667	4	NA	0	NA	36.4	11.1	190	19.2	3.1	16	19	45	8.2	102	2	155	135
10272425	34473424	22961529	5	2015	10272425	M	9/1/2142	7.016666667	67.74888704	UNKNOWN	0	t	2.04	t	30	0	10272425	1.26	14.62	3.03	5	4.825083	0.415842	0	82.66666667	112.8	66.53333333	81.8	23.54	36.688	94.33333333	110.375	3	NA	0	NA	41.3	12.9	217	10.5	4.4	12	23	13	8.6	95	1	120	134
10275673	36186501	22260447	8	2036	10275673	M		25.49791667	68.52576762	BLACK/AFRICAN	AMERICAN	0	t	9.88	30	0	0	10275673	0.25	8.7	0	38.913043	37.826087	1.086957	1	92.2826087	119.75	52.20833333	73.30851064	19.73958333	37.18	98.76086957	229.65625	2	NA	0	NA	24.2	8.7	42	7.4	2.3	4	18	17	6.7	100	0.9	83
10303799	35602103	28272943	3	2302	10303799	F	21/7/2139	8.622916667	84.52718494	BLACK/AFRICAN	1	f	4.97	t	3	1	10303799	0.56	13.85	0.75	19	18.466667	0.746667	1	105.21875	102.6129032	61.12903226	70.4516129	16.26470588	37.20714286	99.52	122.6	3	NA	0	NA	33.5	9.3	154	15.5	2.3	19	20	58	6.8	113	2.2	114	150
10313200	37907668	22869441	4	2387	10313200	F	25/10/2150	10.99513889	70.30874887	WHITE	-	OTHER	EUROPEAN	0	30	0		30	0	10313200	1	16.3	0.53	32.54717	30.754717	1.792453	1	77.75	156.2758621	48.79310345	75.51724138	20.5	36.932	94.40740741	253	2	NA	0		24.8	7.8	59	18	3.1	17	18	66	7.7	110
10313200	32380148	24896438	2	2388	10313200	F	25/10/2150	3.680555556	70.35609001	WHITE	-	OTHER	EUROPEAN	0	30	0		30	0	10313200	1	9.56	1.68	6.25	5.690476	0.559524	0	75.36363636	148	53.89285714	76.85714286	16.9375	36.98214286	97.25806452	148.25	2	NA	0		17.9	5.8	51	9.7	2.3	14	17	62	7.4	111
10321613	39171509	27476083	2	2451	10321613	M	21/1/2160	27.13125	75.04210017	WHITE	0	f	1.02	t	30	0	10321613	0.8	4.6	0.62	9	7.419355	1.290323	0	97.31818182	119.2380952	72	85.95238095	21.86363636	36.53666667	93.18181818	104.2	2	NA	0	NA	32.3	9.6	88	6.2	NA	12	27	47	8.5	103	2.2	113	144
10337521	39272262	24642033	9	2560	10337521	M	29/3/2177	2.021527778	81.23437467	WHITE	1	t	2.07	t	0	1	10337521	0.11	9.74	0.21	47	46.380952	0.52381	1	111.1428571	101.3666667	50.16666667	68.23333333	30.15517241	36.835	92.42857143	86	3	NA	0	NA	34.6	10.7	94	11.2	2	17	15	47	6.9	96	3.2	56	129
10338515	36438827	23018718	10	2568	10338515	M	19/11/2143	27.97222222	55.7945922	WHITE	0	f	12.13	t	20	1	10338515	1.06	10.09	0.12	93	84.083333	8.833333	1	104.875	88.53846154	58.15384615	72.62962963	18.875	36.88666667	94.36363636	108.2222222	3	NA	0	NA	44.2	13.1	121	12.4	3	17	19	19	7.7	89	4.6	84	136
10338515	33947001	23396807	3	2567	10338515	M	19/11/2143	7.872916667	53.35714814	WHITE	0	t	1	t	30	0	10338515	1.33	15.88	0.32	54	49.625	4.15625	1	82.8	108.28	62.32	72.28	18.6	36.82571429	94.04	222.3333333	3	NA	0	NA	31.6	9.1	229	14.4	3.4	15	23	49	8.6	101	2.7	176	140
10338515	30262282	23508373	6	2569	10338515	M	19/11/2143	0.675694444	55.8829982	WHITE	1	f	0.67	t	0	1	10338515	0.12	11.81	0.37	32	31.918919	0.324324	1	100.6875	110	64.57142857	73.23529412	28.44444444	36.17	83	126.875	4	NA	0	NA	39.2	10.8	151	12.3	2.4	23	5	16	7.7	94	3.2	62	138
10339317	36320742	26032056	3	2574	10339317	M	25/12/2174	20.09027778	66.73468321	WHITE	0	t	3.28	t	30	0	10339317	0.02	8.12	0.27	30	30.074074	0.074074	1	89.52272727	158.6428571	92.73809524	113.452381	16.20454545	36.5825	96.25	128.6666667	1	NA	0	NA	18.4	5.9	134	8.4	3.9	16	16	86	8.1	102	3.3	120	137
10343369	38434214	25921885	2	2596	10343369	M	13/12/2146	30.50694444	82.86273849	WHITE	0	t	3.54	t	28	1	10343369	0.04	0.18	0.15	1	1.2	0.266667	0	89.80434783	88.11363636	61.95454545	70.86363636	19.34782609	37.35583333	97.92682927	112.25	4	NA	0	NA	21.1	6.3	94	0.4	2.8	7	18	25	6.1	109	0.9	97	139
10349208	38228907	28139062	4	2639	10349208	F		24.55069444	63.85696607	WHITE	-	OTHER	EUROPEAN	0	30	0		30	0	10349208	1	14.98	1.4	11.335714	10.7	0.635714	0	93.19230769	92.14705882	51.41176471	65.77941176	13.24	37.27857143	96.5	113.6	3	NA	0		25.4	8.1	286	12.4	2.8	10	26	11	7	101
10355595	37829361	22882369	9	2676	10355595	M	12/7/2165	7.769444444	78.83178018	WHITE	0	t	4.12	t	30	0	10355595	0	5.23	0.17	31	30.764706	0	1	88.10344828	108.4482759	59.96551724	73.68965517	28.96551724	36.95285714	95.03448276	202.5	3	NA	0	NA	22.8	7.2	104	5.5	2.6	21	19	66	8.2	94	2.1	102	137
10361914	38785896	27228815	12	2729	10361914	F	26/11/2135	1.901388889	57.89556681	WHITE	1	t	1.91	t	0	1	10361914	0	5.4	0.07	77	77.142857	0	1	106.1463415	100.8292683	51.68292683	65.53658537	26.9047619	38.89470588	88.07142857	87.5	4	NA	0	NA	29.8	9.3	54	6.5	2.2	16	8	37	6.2	93	1.7	78	125
10370092	32331562	26530002	2	2785	10370092	F		7.841666667	70.77698865	UNKNOWN	0	t	3.08	t	30	0	10370092	1.44	17.56	1.54	12	11.402597	0.935065	1	106.0833333	121.5833333	62	79.33333333	22.04166667	37.09571429	96.875	171.4	4	NA	0	NA	19.9	6.3	495	21.5	3	15	18	9	7.5	98	0.7	98	130
10371197	36881572	23712072	3	2793	10371197	F		5.528472222	73.69271994	WHITE	0	t	1	t	30	0	10371197	0.38	7.84	2.67	3	2.93633	0.142322	0	74.5	117.7391304	52.13043478	72.73913043	16.40909091		94	118.4705882	2	NA	0	NA	21.7	6.9	105	8.8	NA	12	23	15	8.2	106	0.6	96	137
10373014	34488224	25329043	2	2805	10373014	M	19/1/2154	3.48125	86.04091085	UNKNOWN	1	t	2.98	t	1	1	10373014	0.82	14.96	0.45	35	33.244444	1.822222	1	96.40740741	114.9230769	74	86.46153846	24.44642857	36.825	95.2962963	145.2857143	3	NA	0	NA	30.9	10	105	13	3.8	15	24	49	8.2	97	1.3	121	143
10373824	34866982	22147181	2	2813	10373824	F	10/5/2147	4.386805556	90.275378	WHITE	0	f	0.53	t	30	0	10373824	1.61	12.81	1.45	10	8.834483	1.110345	0	92.36363636	114.9	61.4	73.8	23.90909091	36.99666667	98.27272727	286.3333333	3	NA	0	NA	29.5	9.6	229	13.2	NA	16	19	33	8.4	95	1.2	128	130
10373824	30621184	21508144	2	2812	10373824	F	10/5/2147	5.069444444	86.17195707	WHITE	0	f	1.14	t	30	0	10373824	0.602	16.605	0.5375	32	30.893023	1.12	1	89.72	115.76	44.76	62.6	27.76	36.68666667	95.68	272.25	3	NA	0	NA	39.4	12.3	233	20.5	3	14	23	15	7.7	98	0.7	184	136
10386233	39681051	22164804	6	2903	10386233	M	13/9/2160	16.95208333	68.41921513	OTHER	0	t	6.93	t	30	0	10386233	0.3366	4.1208	0.6273	7	6.569106	0.536585	0	98.57692308	114.76	56.92	69.64	19.98076923	36.95142857	96.57692308	197.6	3	NA	0	NA	28.3	8.4	116	3.8	3	12	25	56	6.7	106	2	162	139
10386233	33456290	21983314	3	2904	10386233	M	13/9/2160	7.554861111	70.80467691	OTHER	0	f	1.93	t	30	0	10386233	0.07	4.08	0.74	6	5.513514	0.094595	0	84.20754717	122.362069	65.0862069	78.55172414	15.77472527	36.6375	97.53932584	227	2	NA	0	NA	28.6	8.9	197	4.8	3.5	10	29	35	9	94	1.4	167	135
10398333	31460673	23217649	3	2994	10398333	F		8.783333333	67.22131065	WHITE	0	t	6.78	t	30	0	10398333	0.4067	7.1795	0.6391	12	11.233766	0.636364	0	79.54054054	129.6875	54.375	81.125	20.64864865	36.93714286	96.66666667	183.2857143	2	NA	0	NA	38.1	12.2	167	6.9	3.6	12	31	20	8.2	99	0.9	151	143
10411160	32060994	29279148	7	3083	10411160	M	26/7/2164	18.13958333	61.72698756	WHITE	0	t	3.21	t	30	0	10411160	0.11	2.57	1.1	2	2.336364	0.1	0	69.68	97.32	61.24	69.60714286	21.84615385	36.81714286	90.46153846	146	3	NA	0	NA	23	7.1	66	3.8	NA	14	26	28	7	97	4.8	136	136
10413295	37973258	22438881	4	3096	10413295	M	8/1/2176	17.80763889	50.9687774	PORTUGUESE	0	t	9	t	30	0	10413295	0.56	6.072	1.344	5	4.517857	0.416667	0	81.84615385	100.6166667	63.66666667	75.35	17.5	36.89571429	95.15384615	105.2	2	NA	0	NA	29.1	10.5	77	9.2	2.2	4	25	15	7	108	0.7	93	135
10415581	36405803	23395056	3	3110	10415581	M	7/3/2120	26.55	60.10909434	UNKNOWN	1	t	26.47	t	0	1	10415581	1.2	17.84	2.09	9	8.535885	0.574163	0	96.35294118	103.5833333	53.58333333	67.34285714	28.47058824	38.717	91.85294118	364	4	NA	0	NA	39.4	12.1	249	18.5	2.7	10	22	36	8.9	94	1.4	346	132
10438089	36091107	28710788	3	3245	10438089	M	15/6/2120	14.71458333	67.2949047	WHITE	0	f	7.28	t	30	0	10438089	1.25	11.18	0.36	35	31.055556	3.472222	1	116.1724138	106.9583333	68.75	80.875	23.06896552	36.86833333	90.27586207	96.2	3	NA	0	NA	26.6	8.1	205	16.2	2.8	11	24	23	7.7	101	0.9	64	140
10439110	36203341	26030821	5	3266	10439110	F	3/4/2146	0.386805556	56.25344125	WHITE	1	f	0.41	t	0	1	10439110	0.26	25.97	3.03	9	8.570957	0.085809	0	68.75	111.8181818	41.27272727	61.63636364	30.25	36.56	85.14285714	621	3	NA	0	NA	27.5	7.7	388	33.3	2.7	20	16	12	8.4	91	1.2	466	129
10439110	31269585	29439132	2	3261	10439110	F	3/4/2146	3.875694444	55.41224669	WHITE	0	f	1.95	t	30	0	10439110	1.3	11.17	1.65	8	6.769697	0.787879	0	81.56	134.6923077	55.34615385	76.15384615	18.36538462	37.634	97.24	136.6666667	4	NA	0	NA	25.5	7.8	269	14.4	NA	10	34	19	8.5	86	0.6	94	140
10441335	36603744	25373904	7	3292	10441335	M	5/5/2115	1.0375	65.33836204	WHITE	1	t	1.13	t	0	1	10441335	1.51	10.2	0.7	17	14.571429	2.157143	1	128.84	92.67123288	64.05479452	73.97222222	30.07317073	35.695	91	123	4	NA	0	NA	22.5	7.1	114	12.7	1.7	22	8	58	6.5	93	4.2	111	138
10454455	32436611	25732529	4	3377	10454455	F	22/8/2138	15.69652778	72.96165989	WHITE	0	f	3.49	t	30	0	10454455	0.3	13.25	0.28	48	47.321429	1.071429	1	93.12	108.72	69.08	77.76	19.61538462	37.34625	97.48	144.25	3	NA	0	NA	31	9.4	222	13.9	NA	13	26	47	7.5	104	0.9	128	143
10469302	32350104	28278825	5	3482	10469302	F		10.21944444	56.79589545	WHITE	0	t	1.09	t	30	0	10469302	0.3	9.49	0.3	33	31.633333	1	1	97.95652174	113.3043478	59.91304348	71.34782609	16.2173913	37.42375	97.17391304	143	3	NA	0	NA	31.9	9.7	123	7.7	NA	10	25	24	7.6	106	1.4	126	141
10469316	34586869	23534643	2	3483	10469316	F		6.084027778	59.74662826	WHITE	0	t	3.77	t	30	0	10469316	0.62	10.4	1.95	6	5.333333	0.317949	0	70.88	126.2857143	58.14285714	88.25	18.59259259	36.544	96.16	100.75	3	NA	0	NA	23.9	7.9	126	10.8	2.6	6	25	8	8.2	100	0.3	83	136
10469318	37281561	25419466	2	3485	10469318	M		5.842361111	89.43193584	UNKNOWN	0	t	0.93	t	30	0	10469318	0.84	11.65	0.49	25	23.77551	1.714286	1	71.56	104.6521739	43.7826087	58.65217391	18.52	37.39	95.8	85	3	NA	0	NA	24.4	7.7	208	12.8	3.3	17	20	15	7.9	101	0.9	66	136
10469621	37644633	28721835	4	3490	10469621	F	17/3/2198	8.034027778	72.51867727	WHITE	0	f	1	t	30	0	10469621	0.882	17.934	2.058	9	8.714286	0.428571	0	76.29166667	128.9130435	50	78.7826087	13.91666667	36.99	97.04347826	180.2	3	NA	0	NA	31.3	10.9	214	13.4	4.2	15	22	21	7.3	89	1.5	98	130
10469621	37644633	28721835	4	3490	10469621	F	17/3/2198	8.034027778	72.51867727	WHITE	0	f	1	t	30	0	10469621	0.882	17.934	2.058	9	8.714286	0.428571	0	76.29166667	128.9130435	50	78.7826087	13.91666667	36.99	97.04347826	180.2	3	NA	0	NA	31.3	10.9	214	13.4	4.2	15	22	21	7.3	89	1.5	98	130
10476826	38406385	21796809	2	3534	10476826	M	24/1/2141	3.779166667	77.4586904	WHITE	0	f	0.87	t	30	0	10476826	0.52	8.54	4.26	2	2.004695	0.122066	0	86.19047619	126.65	59.35	75.1	22.71428571	37.61	94.52380952	100	4	NA	0	NA	35.3	11.8	137	13.6	NA	15	23	19	8.5	100	1.4	97	138
10476826	32869252	25478850	2	3532	10476826	M	24/1/2141	14.69583333	76.32286052	WHITE	0	t	1.8	t	30	0	10476826	0.837	10.2195	2.4165	5	4.22905	0.346369	0	71.76923077	138.48	62.88	81.32	18.46153846	36.7425	97.46153846	120.3333333	2	NA	0	NA	23.9	8.5	160	11.3	2.1	8	22	39	6.8	115	1.4	99	146
10476826	30474199	21708126	2	3535	10476826	M	24/1/2141	4.101388889	78.24394792	WHITE	0	f	4.1	t	30	0	10476826	0.37	3.19	0.93	4	3.430108	0.397849	0	94.42424242	113.3333333	60.85185185	73.33333333	24.4	37.9375	95.67857143	89	3	NA	0	NA	28.7	9	94	4.9	2.6	16	23	33	7.7	104	1.5	84	140
10486056	38537481	25827963	2	3614	10486056	F		24.84791667	83.6670159	WHITE	0	f	9.08	t	30	0	10486056	1.21	18.36	0.18	109	102	6.722222	1	90.31818182	114.9090909	47.54545455	65.90909091	23.88	37.51833333	98.40909091	115.3333333	3	NA	0	NA	21.1	6.8	243	20.9	2.9	12	29	24	7.9	90	0.6	108	132
10488182	32087485	22756387	2	3634	10488182	F	6/6/2209	18.99305556	74.37378703	WHITE	1	f	10.02	t	0	1	10488182	0.45	6.07	0.19	34	31.947368	2.368421	1	94	103.5925926	64.40740741	76.11111111	20.25925926	37.27875	96.55555556	98.25	3	NA	0	NA	23.6	6.9	156	6.8	2.3	7	33	23	8.5	89	0.5	76	133
10488182	35342056	20107645	2	3632	10488182	F	6/6/2209	7.599305556	73.26734786	WHITE	0	f	5.6	t	30	0	10488182	0.91	10.34	0.84	13	12.309524	1.083333	1	107.96	117.48	69.16	80.36	20.4	36.76833333	96.56	101	3	NA	0	NA	29.3	8.4	370	12.2	NA	10	38	12	9.1	84	0.7	89	134
10496339	30365893	20178731	2	3690	10496339	F		5.981944444	63.904735	WHITE	0	t	2.11	t	30	0	10496339	0.3861	9.6642	1.5093	7	6.403101	0.255814	0	96.73076923	120.5217391	67	85.08695652	15.83333333	37.5025	98.875	125	3	10496339	1	9	30.5	10.4	309	7.4	2.9	13	22	12	7.7	106	0.8	113	141
10497097	30960675	20142150	2	3707	10497097	M		2.715277778	63.66398922	WHITE	0	t	1.43	t	30	0	10497097	0.61	7.75	0.8	10	9.6875	0.7625	0	91.07692308	136	78.32	91.36	18.57692308	36.84857143	93.85185185	154.8461538	2	NA	0	NA	35.4	12.1	365	9.3	NA	12	15	10	8.3	106	1	178	137
10526039	32911376	26282150	9	3934	10526039	F	24/5/2121	1.545833333	84.38915218	UNKNOWN	1	t	1.6	t	0	1	10526039	0.2	17.14	1.44	12	11.902778	0.138889	1	112.4242424	109.25	78.25	84.41935484	26.73333333	34.91166667	73.76923077	180.1111111	4	NA	0	NA	15.1	5	39	17.6	0.9	9	20	30	6.8	103	0.7	102	141
10532095	32344219	24112824	2	3978	10532095	M	9/5/2186	21.44444444	51.26327674	WHITE	0	t	9.66	t	23	1	10532095	0.62	8.49	0.64	14	13.265625	0.96875	1	96.14285714	94.66666667	59.76190476	67.28571429	19.96296296	36.572	94.55555556	153.5	3	NA	0	NA	21.2	6.9	56	10	1.9	16	23	27	8.8	91	1.8	102	127
10534155	39931282	29438297	2	4008	10534155	M	28/5/2124	0.452777778	91.40498834	UNKNOWN	1	t	0.56	t	0	1	10534155	0.5	22.41	0.32	72	70.03125	1.5625	1	74.77777778	89	46	59	19	36.67	98.5	105	2	NA	0	NA	22.6	8.4	148	24	2.2	24	9	151	5.3	93	4.1	105	130
10541842	36295227	29372976	2	4054	10541842	M		10.62361111	69.09565956	WHITE	0	t	1.78	t	30	0	10541842	0.2	1.4	0.31	5	4.516129	0.645161	0	89.36363636	152.6111111	82.38888889	101.7222222	17.27272727	36.846	92.40909091	186	3	NA	0	NA	39.9	13.7	127	2.6	NA	13	24	12	8.6	100	0.7	114	141
10562117	32871177	20317554	4	4206	10562117	F	27/9/2186	22.23263889	87.67755306	ASIAN	1	f	19.13	t	3	1	10562117	0.3	6.14	0.86	7	7.139535	0.348837	0	75.76	142.7083333	63.45833333	86.375	17.18518519	37.95238095	100	178	2	NA	0	NA	27.5	8.6	235	6.3	3.1	13	24	19	8.6	100	0.8	144	138
10564547	37537235	22688082	2	4217	10564547	F	2/11/2152	7.572916667	92.26900369	WHITE	0	f	4.17	t	30	0	10564547	1.14	27.47	0.57	50	48.192982	2	1	86.75757576	100.5384615	54.61538462	67.76923077	20.27272727	37.12444444	97.39393939	112.25	4	NA	0	NA	32.7	9.9	162	17.1	4	13	26	24	8.5	104	0.8	89	144
10564547	37537235	22688082	2	4217	10564547	F	2/11/2152	7.572916667	92.26900369	WHITE	0	f	4.17	t	30	0	10564547	1.14	27.47	0.57	50	48.192982	2	1	86.75757576	100.5384615	54.61538462	67.76923077	20.27272727	37.12444444	97.39393939	112.25	4	NA	0	NA	32.7	9.9	162	17.1	4	13	26	24	8.5	104	0.8	89	144
10578325	32513212	20812303	3	4334	10578325	M		2.720833333	42.44063266	BLACK/AFRICAN	AMERICAN	0	f	0.69	30	0	0	10578325	0.4032	14.9184	1	11.692308	11.384615	0.307692	0	101.3529412	128.5	67.1	80.6	24.47058824	36.766	98.35294118	88.33333333	3	NA	0	NA	31.7	10.6	137	15.4	3.1	12	26	16	8.1	99	1.2	91
10578325	31669923	20206823	2	4335	10578325	M		63.06666667	48.2854637	BLACK/AFRICAN	AMERICAN	0	f	3.53	30	0	0	10578325	4.62	22.41	3	10.316794	8.553435	1.763359	0	118.1666667	94.64	62.33333333	73.875	23.76	36.92714286	89.32	109.3333333	3	NA	0	NA	26.3	7.9	363	23.1		14	27	29	8	93	1.2	99
10580201	30235962	22284386	2	4351	10580201	F		12.76666667	63.05051392	BLACK/AFRICAN	AMERICAN	0	f	1.26	30	0	0	10580201	1.11	13.64	1	10.243056	9.472222	0.770833	0	50.8	127.5416667	63.29166667	80.41666667	19.86538462	37.796	96.72	174.2857143	3	NA	0	NA	25.5	7.9	164	8.9	3	11	18	18	7.6	106	1.1	129
10583763	39952162	21333065	3	4376	10583763	F	2/9/2138	5.016666667	89.27323619	OTHER	0	f	1.88	t	30	0	10583763	0.66	4.44	3.17	2	1.400631	0.208202	0	67.54166667	113.2916667	68.83333333	82.45833333	17.54	35.8775	98.04166667	135.3333333	3	NA	0	NA	30.7	9.4	141	6.7	4.3	15	21	27	8.6	99	1.7	116	138
10583763	39148901	24320098	2	4375	10583763	F	2/9/2138	7.533333333	81.73674897	WHITE	0	t	2.54	t	30	0	10583763	0.2852	10.3168	1.5004	7	6.876033	0.190083	0	79.82051282	107.452381	67.05952381	80.57142857	13.56410256	35.61	97.65789474	134.1	3	NA	0	NA	24.7	8.1	164	12.4	NA	14	21	21		97	0.9	133	130
10590693	35321486	27517673	3	4419	10590693	M		7.952777778	82.40735549	WHITE	0	t	2.97	t	30	0	10590693	1.95	17.94	0.61	33	29.409836	3.196721	1	79.15789474	101.0526316	56	74.41025641	24.77631579	37.71	97.10526316	146.3333333	3	NA	0	NA	38.2	12.8	156	17.9	3.2	13	20	16	7.1	107	1.4	98	141
10597337	33972413	28427709	2	4460	10597337	M		27.03611111	62.7193157	WHITE	0	t	5.81	t	30	0	10597337	0.79	9.65	1.73	6	5.578035	0.456647	0	63.88	116.2692308	50.76923077	84.32	20.2	36.58	92.08	151.2	2	NA	0	NA	43	14.4	200	12.4	NA	11	19	13	8.4	105	1.2	103	136
10630336	39170501	26938538	2	4740	10630336	M	7/5/2139	5.195138889	80.95978792	WHITE	0	t	1.27	t	30	0	10630336	0.1225	4.2238	0.5488	8	7.696429	0.223214	0	47.64	111.8076923	54.73076923	67.84615385	18.4	36.69857143	93.61538462	108.5	1	10630336	1	9	34	11.4	257	4.9	NA	15	33	20	8.7	89	1.1	107	136
10630941	37519739	22123600	2	4741	10630941	M		8.357638889	74.25812985	WHITE	0	t	2.92	t	30	0	10630941	0.57	9.94	0.79	13	12.582278	0.721519	1	87.68	127.92	55.52	84.32	15.92	36.82714286	95.56	135.0833333	2	NA	0	NA	29.8	10.1	170	10.6	NA	10	22	18	7.8	103	0.9	127	135
10631509	39652103	29871774	5	4745	10631509	F		19.10763889	53.6892215	BLACK/AFRICAN	AMERICAN	0	t	6.41	30	0	0	10631509	0.81	8.76	1	15.95	14.6	1.35	1	89.16	155.7916667	87.29166667	106.3333333	14.8	36.69333333	97.08	107.125	2	NA	0	NA	32.5	10.5	106	10.3	3.2	27	12	29	7.8	94	2.2	113
10631509	36350059	23417083	2	4746	10631509	F		8.393055556	54.30959975	BLACK/AFRICAN	AMERICAN	0	f	3.48	30	0	0	10631509	0.71	9.21	1	6.888889	6.395833	0.493056	0	61.33333333	147.7916667	88.95833333	103.4583333	17.72916667	37.86	99.41666667	95.76923077	3	NA	0	NA	38.8	12.4	155	8.6	3.4	12	23	8	7.4	101	0.5	96
10637168	36020600	29034666	3	4777	10637168	F	17/11/2202	5.983333333	70.41857362	BLACK/AFRICAN	AMERICAN	0	f	2.86	30	0	0	10637168	0.4	6.38	1	4.774648	4.492958	0.28169	0	80.57692308	142.2916667	75.83333333	94.92	24.2037037	37.09428571	90.65384615	276.5	2	NA	0	NA	36.2	9.8	144	6.8		5	43	17	9.3	88	0.7	271
10637168	35473940	25370666	4	4772	10637168	F	17/11/2202	7.089583333	65.28167884	BLACK/AFRICAN	AMERICAN	0	f	4.24	30	0	0	10637168	0.078	6.786	1	7.333333	7.25	0.083333	0	71.20833333	133.4166667	74.375	88.66666667	18.27777778	37.02666667	95.20833333	198.2	2	NA	0	NA	31.4	9.2	127	5.5		10	36	12	8.9	94	0.7	136
10637168	34614543	28279669	2	4778	10637168	F	17/11/2202	3.194444444	71.85799978	BLACK/AFRICAN	AMERICAN	0	f	1.09	30	0	0	10637168	0.34	5.85	1	7.197674	6.802326	0.395349	0	88.45833333	117.7916667	70.04166667	83.375	20.33333333	36.602	93.33333333	124.7142857	2	NA	0	NA	36.3	9.6	207	7.2		5	39	16	8.9	87	0.8	90
10637168	31934687	26925344	2	4774	10637168	F	17/11/2202	15.45277778	66.08247211	BLACK/AFRICAN	AMERICAN	0	f	15.41	30	0	0	10637168	0.621	11.0262	2	6.806452	6.443548	0.362903	0	82.26666667	100.5185185	54.55555556	64.55555556	25.83333333	36.95285714	95.4	94.44444444	3	NA	0	NA	21.1	5.9	386	10.9		14	25	29	7.5	94	2.5	52
10662181	37832841	22607104	3	4967	10662181	M	12/4/2169	12.83333333	74.77809249	WHITE	0	t	6.2	t	30	0	10662181	1.6	6.57	0.72	11	9.125	2.222222	0	59.16666667	104.6666667	60.25	70.66666667	14.70833333	36.67555556	92.41666667	152.25	0	NA	0	NA	34.7	10.5	238	7.6	3.6	25	14	64	8.7	92	3.3	89	139
10662181	32863045	29664739	3	4968	10662181	M	12/4/2169	3.849305556	75.42688607	WHITE	0	f	3.44	t	30	0	10662181	1.38	6.18	1.89	4	3.269841	0.730159	0	78.73076923	94	53.34615385	64.64814815	18.80769231	36.81666667	94.73076923	107	2	NA	0	NA	31.1	10	157	9.8	NA	13	22	21	7.9	98	3.5	88	138
10662181	31487717	27330553	10	4970	10662181	M	12/4/2169	10.53958333	76.23213414	WHITE	0	f	5.54	t	12	1	10662181	2.5	17.54	1.26	16	13.920635	1.984127	1	70.17857143	95.33333333	60.88888889	72.77777778	17.4	36.522	97.48	159	3	NA	0	NA	32.8	10	207	21.6	3.5	17	18	55	8.9	94	6.1	121	133
10670085	36014466	24727421	3	5044	10670085	F	19/5/2199	10.77916667	78.65355945	OTHER	0	f	3.8	t	30	0	10670085	0.2424	9.494	0.3535	28	26.857143	0.685714	1	100.4137931	97.66666667	49.77777778	61.33333333	24.13793103	37.14727273	99.82758621	186	2	10670085	1	9	21.6	6.9	176	9.6	3.5	19	18	42	8.3	98	1.2	178	136
10670085	32792848	29621243	2	5037	10670085	F	19/5/2199	10.90347222	77.16088663	WHITE	0	f	0.95	t	30	0	10670085	0.4841	9.064	0.6077	16	14.915254	0.79661	1	85.52	97.55	51.95	62.85	19.6	37.29571429	99.68	186.6666667	2	10670085	1	9	26.8	9.1	173	10.3	NA	13	21	24	7.8	101	1	119	132
10670085	32180378	20101172	2	5045	10670085	F	19/5/2199	6.775694444	79.71891095	OTHER	0	f	3.63	t	30	0	10670085	0.5202	14.0148	0.6732	22	20.818182	0.772727	1	102.3454545	103.1296296	50.83333333	63.35185185	25.13461538	37.12571429	98.08928571	271.4	4	10670085	1	9	26.2	8.8	202	14.8	NA	16	22	27	8.2	94	1.2	230	131
10670085	30856153	29755562	2	5046	10670085	F	19/5/2199	6.875	81.70887582	WHITE	-	OTHER	EUROPEAN	0	30	0		30	0	10670085	0	6.33	0.5	13.46	12.66	0.8	1	88.13636364	134	87	101.6190476	23.81818182	36.59	95.68181818	174.6	2	NA	0		32	9.7	167	7.2	3.1	17	20	9	7.5	91
10675623	34258947	23523021	3	5085	10675623	M		8.126388889	81.53559999	WHITE	0	t	4.01	t	30	0	10675623	0.55	10.22	1.08	10	9.462963	0.509259	0	80.46153846	108.9	51.1	66.10344828	19.33928571	36.695	96.03846154	117.7222222	3	NA	0	NA	25.1	8.8	77	12.1	NA	10	24	17	8.4	107	1.1	122	139
10677030	30944592	21221757	3	5093	10677030	F	18/6/2183	22.89652778	78.34166654	WHITE	0	t	22.9	t	21	1	10677030	0.43	8.67	0.5	18	17.34	0.86	1	70.8	115.72	54.64	77.08333333	16.5	36.855	99.64	100.5	2	NA	0	NA	29.5	9.3	217	7.7	NA	15	20	38	8.2	100	1.2	101	137
10685894	38782375	23518555	2	5173	10685894	F		11.59305556	60.37946705	WHITE	0	t	0.77	t	30	0	10685894	0.6636	5.3404	1.5958	4	3.346535	0.415842	0	79.1875	100.1428571	56.92857143	74.53333333	14.6875	37.57	95.1875	112.3333333	1	NA	0	NA	35	11.5	147	6.3	NA	12	18	20	7.6	111	1.4	105	137
10690044	35644818	21760920	4	5210	10690044	M		15.71736111	77.77215928	WHITE	0	t	6.77	t	30	0	10690044	0.41	18.54	1.24	15	14.951613	0.330645	1	85.42307692	141.04	59.12	82.72	16.78571429	36.91857143	96.03846154	324.3333333	3	NA	0	NA	32.1	10.2	372	20.6	NA	11	34	69	8.6	99	1.1	253	146
10690044	34189759	29461868	2	5211	10690044	M		15.07916667	79.23336134	WHITE	0	f	5.33	t	30	0	10690044	0.69	12.94	1.2	11	10.783333	0.575	0	71.77777778	128.3333333	55.55555556	74.5	20.11111111	36.622	91.61111111	272	3	NA	0	NA	31.3	9.8	218	14.4	NA	17	20	51	9.3	94	1.7	239	132
10692563	36683523	25982065	6	5230	10692563	M	17/2/2194	4.8875	61.84594423	WHITE	0	f	0.56	t	30	0	10692563	1.15	19.78	0.4	52	49.45	2.875	1	106.1428571	99.28571429	59.28571429	71.21428571	19.07142857	36.954	97.5	86	3	NA	0	NA	31	10	63	10.8	2.6	12	22	19	8.4	95	0.8	86	130
10692563	35903959	28888564	2	5228	10692563	M	17/2/2194	12.70625	61.68472311	WHITE	0	f	1.92	t	30	0	10692563	1.03	6.41	0.7	11	9.157143	1.471429	0	106.375	111.3478261	71.91304348	83.95652174	13.15217391	36.766	99.375	99.16666667	2	NA	0	NA	21	6.5	62	7.4	2	7	17	20	7.3	106	0.8	109	133
10711408	33170405	28492404	3	5360	10711408	M		63.69513889	58.79389335	WHITE	0	f	9.77	t	30	0	10711408	1.19	26.68	0.45	62	59.288889	2.644444	1	91.34615385	110.6551724	56.31034483	74.93103448	17.66071429	37.11166667	98	132.6666667	3	NA	0	NA	28.8	9.2	355	23.4	NA	12	24	22	8.9	102	0.7	128	140
10711408	32726826	26848821	3	5358	10711408	M		53.71180556	58.5141283	WHITE	0	t	2.25	t	30	0	10711408	1.69	23.91	0.75	34	31.88	2.253333	1	81.93181818	94.23255814	54	68.34883721	14	36.64333333	97.86363636	157.5	3	NA	0	NA	21.8	6.7	314	16.9	NA	9	25	15	8.3	97	0.6	105	139
10711408	30570249	26548145	3	5362	10711408	M		18.56875	59.26213123	WHITE	0	f	2.73	t	30	0	10711408	1.89	34.4	1.1	33	31.272727	1.718182	1	76.3125	108.0322581	55.90322581	67.87096774	16.75	36.90428571	96.3030303	81	3	NA	0	NA	26.7	8.6	389	35.3	3	9	23	15	8.3	106	0.8	81	139
10717791	31311850	29221831	3	5410	10717791	M	2/5/2189	15.34097222	83.16004039	WHITE	0	t	3.42	t	30	0	10717791	0.64	5.02	0.69	8	7.275362	0.927536	0	75.34782609	142.0454545	53.59090909	77.68181818	20.83333333	37.065	97.13043478	96.6	2	NA	0	NA	26.7	8.3	237	7.1	2.9	26	13	78	8.7	100	2.9	89	138
10717791	31219227	27258866	5	5411	10717791	M	2/5/2189	4.964583333	85.14631289	WHITE	0	f	0.61	t	30	0	10717791	0.55	2.81	1.29	3	2.178295	0.426357	0	66.46666667	146.5333333	59.93333333	84.13333333	18.6	36.76	93.66666667	121.3333333	1	NA	0	NA	26.1	8.2	114	4.8	3	11	20	82	8.7	109	4.7	112	142
10734586	31656929	23667796	2	5522	10734586	F		5.978472222	72.7661758	UNKNOWN	0	t	1.13	t	30	0	10734586	0.54	13.56	1.81	8	7.491713	0.298343	0	84.07692308	122.4482759	54.96666667	73.36666667	20.88888889	36.555	98.32	126.7777778	4	NA	0	NA	24.8	8.2	103	11.7	3.3	7	24	13	7.7	103	0.6	95	139
10756520	35000735	22592857	2	5665	10756520	F	1/6/2165	1.986805556	82.41217064	BLACK/AFRICAN	AMERICAN	1	t	2.01	0	1	1	10756520	0.2	8.23	1	9.802326	9.569767	0.232558	0	102.72	131.9583333	70.125	87.04166667	23.96428571	36.81666667	94.96	169.1666667	2	NA	0	NA	33.3	9.4	128	9.3		12	35	15	8.4	98	0.8	165
10779064	36755903	21119294	4	5821	10779064	M		18.17708333	48.19729408	WHITE	-	OTHER	EUROPEAN	0	30	0		30	0	10779064	0	12.8625	1.4259	9.216495	9.020619	0.195876	0	104.5277778	106.9166667	58.19444444	74.18918919	20.2027027	36.1	99.54285714	148.2727273	3	10779064	1	9	25.6	7.9	139	8.9		15	19	16		105
10779064	35597804	24928574	3	5822	10779064	M		1.98125	48.51873621	WHITE	-	OTHER	EUROPEAN	0	30	0		30	0	10779064	1	6.76	2	3.78	3.38	0.4	0	98.93181818	94.83333333	60.30952381	68.04761905	18.875	36.79285714	97.61363636	93	3	10779064	1	9	33.9	10.6	200	10	4.3	12	21	34	8.3	98
10801908	33185124	26625457	3	5992	10801908	F	19/12/2154	7.083333333	75.94576381	UNKNOWN	0	t	7.15	t	0	1	10801908	1.29	9.84	0.88	13	11.181818	1.465909	1	76.35714286	106.4285714	57.53571429	71.53571429	22.75862069	36.76428571	98.17857143	161.6666667	3	NA	0	NA	31.3	9.8	163	9.2	3.2	12	19	53	8	108	1.7	140	142
10802465	34945806	29492382	11	5996	10802465	M	6/1/2171	0.573611111	48.0124613	WHITE	1	t	0.11	t	1	1	10802465	0	1.2	2.88	0	0.416667	0	0	87.11111111	95.90909091	64.36363636	72.09090909	26.91666667	33.56666667	80	172	4	NA	0	NA	19.4	6.1	55	4.3	1.7	22	9	27	6	97	0.6	168	131
10804747	34894545	26246594	2	6017	10804747	F	15/12/2148	7.602083333	78.25698449	WHITE	0	f	1.95	t	30	0	10804747	0.66	4.6	2.04	3	2.254902	0.323529	0	82.47826087	98.13043478	55.82608696	68.7826087	20.43478261	36.744	91.13043478	192.5	2	NA	0	NA	37.8	11.9	276	7.1	3.6	17	17	28	8.1	97	1.2	117	132
10829581	31378939	27844613	9	6250	10829581	M		40.91944444	69.8872971	WHITE	0	t	6.24	t	30	0	10829581	2.57	20.41	1.4	16	14.578571	1.835714	1	100.8928571	103.2592593	49.11538462	63.32142857	16.73214286	36.98571429	96.60714286	189.3333333	4	NA	0	NA	24.6	7.2	308	17	NA	18	16	10	7.2	96	2.4	122	138
10844869	31698532	25409260	3	6397	10844869	M		3.90625	55.86819827	WHITE	0	t	1.01	t	30	0	10844869	0.148	3.478	0.074	49	47	2	1	81.4	117.6666667	67.20833333	78.54166667	18.52	36.84166667	92.5	138	3	10844869	1	9	51.3	17.1	108	3.7	NA	7	38	32		91	2.4	138	133
10874300	37658939	27684046	4	6603	10874300	M		23.21111111	65.93534066	UNKNOWN	0	t	23.21	t	30	0	10874300	2.24	6.54	1.07	8	6.11215	2.093458	0	84.16	100.8571429	62.46428571	74.359375	29.90384615	37.20125	92.2	109.25	2	NA	0	NA	39.8	12.4	213	10.3	2.9	17	21	5	8	100	0.9	105	136
10877728	31030623	26063830	5	6615	10877728	M		5.125	85.75107166	UNKNOWN	0	t	1.03	t	30	0	10877728	0.25	11.3	1.14	10	9.912281	0.219298	0	78.57142857	110.3846154	46.73076923	66.57692308	18.79310345	36.38416667	98.26923077	143.1764706	3	NA	0	NA	23.1	7.2	79	10	NA	13	22	17	7.6	100	0.8	80	131
10887653	30609093	27225287	7	6702	10887653	M		5.815277778	76.24880003	WHITE	0	t	2.65	t	30	0	10887653	0.64	13.05	0.86	16	15.174419	0.744186	1	65.96	122.173913	41.125	60.79166667	19.40740741	37.02875	95.23076923	308.5892857	2	NA	0	NA	28.4	9.3	159	14.7	3.4	13	22	33	8	86	2	198	130
10892436	30851109	22585104	2	6739	10892436	F		5.396527778	71.68573256	WHITE	0	t	1.54	t	30	0	10892436	0.166	6.0009	2.0667	3	2.903614	0.080321	0	86.22727273	116.5217391	69.34782609	84.86956522	17.76086957	36.82631579	95.77272727	144	3	NA	0	NA	26.9	9.4	160	7.9	NA	9	25	9	8.2	104	0.5	137	134
10898129	30649699	26259218	6	6765	10898129	M	30/7/2139	6.303472222	79.55781327	UNKNOWN	1	t	2.61	t	4	1	10898129	0.78	7.52	0.32	26	23.5	2.4375	1	75.68	126.2	71.28	87.32	27.12	36.64666667	95.04	90.68421053	1	NA	0	NA	32.9	10.6	91	7	2.3	22	14	62	7.3	97	5.2	87	136
10901772	36821110	23086875	6	6796	10901772	F		9.527083333	52.01301101	WHITE	0	f	3.45	t	30	0	10901772	0.74	9.17	0.47	21	19.510638	1.574468	1	76.29032258	100.8965517	57.27586207	67.4137931	17.51612903	36.485	96.12903226	212.8	4	NA	0	NA	25.5	7.8	260	10.5	NA	14	16	33	7.9	90	3.3	67	127
10901772	36821110	23086875	6	6796	10901772	F		9.527083333	52.01301101	WHITE	0	f	3.45	t	30	0	10901772	0.74	9.17	0.47	21	19.510638	1.574468	1	76.29032258	100.8965517	57.27586207	67.4137931	17.51612903	36.485	96.12903226	212.8	4	NA	0	NA	25.5	7.8	260	10.5	NA	14	16	33	7.9	90	3.3	67	127
10901772	36584534	22072768	4	6797	10901772	F		21.33680556	52.13388216	WHITE	0	f	14.36	t	30	0	10901772	0.41	4.53	0.64	8	7.078125	0.640625	0	100.3870968	97.03030303	51.33333333	67.72727273	17.40625	37.45	97.125	277	4	NA	0	NA	14.2	4.4	142	5.6	2.8	17	23	80	8.5	90	1.9	160	130
10901772	36584534	22072768	4	6797	10901772	F		21.33680556	52.13388216	WHITE	0	f	14.36	t	30	0	10901772	0.41	4.53	0.64	8	7.078125	0.640625	0	100.3870968	97.03030303	51.33333333	67.72727273	17.40625	37.45	97.125	277	4	NA	0	NA	14.2	4.4	142	5.6	2.8	17	23	80	8.5	90	1.9	160	130
10901772	32541790	21899235	4	6800	10901772	F		19.88541667	52.42522058	WHITE	0	f	3.09	t	30	0	10901772	0.95	4.87	1.06	5	4.59434	0.896226	0	79.89285714	100.0740741	56.92592593	66.81481481	15.14814815	36.68666667	96.22222222	285.3333333	2	NA	0	NA	25.7	8.2	347	7.1	3.3	16	20	56	8.4	87	2.8	267	126
10901772	32541790	21899235	4	6800	10901772	F		19.88541667	52.42522058	WHITE	0	f	3.09	t	30	0	10901772	0.95	4.87	1.06	5	4.59434	0.896226	0	79.89285714	100.0740741	56.92592593	66.81481481	15.14814815	36.68666667	96.22222222	285.3333333	2	NA	0	NA	25.7	8.2	347	7.1	3.3	16	20	56	8.4	87	2.8	267	126
10901772	30888429	21554440	5	6801	10901772	F		6.675694444	52.58463354	WHITE	0	f	2.72	t	30	0	10901772	0.42	3.69	0.9	5	4.1	0.466667	0	67.80769231	116.625	58.875	73.66666667	15.80769231	36.58	97.92307692	100.625	1	NA	0	NA	25.1	7.8	164	5.2	3.4	19	17	127	8.8	100	2.3	58	133
10901772	30888429	21554440	5	6801	10901772	F		6.675694444	52.58463354	WHITE	0	f	2.72	t	30	0	10901772	0.42	3.69	0.9	5	4.1	0.466667	0	67.80769231	116.625	58.875	73.66666667	15.80769231	36.58	97.92307692	100.625	1	NA	0	NA	25.1	7.8	164	5.2	3.4	19	17	127	8.8	100	2.3	58	133
10904094	35245658	28774848	2	6829	10904094	M	21/2/2188	1.425	75.13698916	WHITE	1	f	1.47	t	0	1	10904094	0.18	17.54	0.18	98	97.444444	1	1	84.04	114.2083333	57.875	73.91666667	24.4	36.634	95.25	149.5	3	NA	0	NA	22.8	6.9	220	16	NA	17	23	71	8.3	89	2.5	129	131
10904094	32283773	22904140	2	6827	10904094	M	21/2/2188	13.00277778	74.98854306	WHITE	0	t	5.21	t	30	0	10904094	0.25	5.35	0.23	24	23.26087	1.086957	1	61.88	98.36	50.96	65.52	18.8	36.73714286	95.36	154.3333333	1	NA	0	NA	25.7	7.8	256	5.9	NA	15	25	45	8.4	97	1.6	130	137
10906506	30033958	28286286	2	6846	10906506	M		0.461111111	59.55363027	WHITE	0	t	0.44	t	30	0	10906506	0.72	6.26	1.08	6	5.796296	0.666667	0	88.1	128.8	74.2	89.3	22.8	36.945	92.9	100	2	NA	0	NA	38.1	12.5	287	8.5	NA	17	26	14		96	0.8	127	135
10911400	36593558	24219983	2	6887	10911400	F		15.83819444	57.36093459	UNKNOWN	0	t	1.33	t	30	0	10911400	0.411	11.097	2.192	5	5.0625	0.1875	0	80.61290323	121.8064516	53.77419355	71.03225806	17.20967742	36.46	97.77419355	147.6190476	3	10911400	1	9	19.5	6.6	164	9.2	NA	11	22	22	8.5	99	1.8	189	137
10911400	36593558	24219983	2	6887	10911400	F		15.83819444	57.36093459	UNKNOWN	0	t	1.33	t	30	0	10911400	0.411	11.097	2.192	5	5.0625	0.1875	0	80.61290323	121.8064516	53.77419355	71.03225806	17.20967742	36.46	97.77419355	147.6190476	3	10911400	1	9	19.5	6.6	164	9.2	NA	11	22	22	8.5	99	1.8	189	137
10913302	38719905	20583341	2	6922	10913302	M		12.29722222	35.35035219	WHITE	0	f	2.23	t	30	0	10913302	1.83	11.85	1.11	12	10.675676	1.648649	1	128.2727273	99.33333333	71.47619048	78.04761905	23.59090909	37.3875	95.13636364	81	3	NA	0	NA	26.4	8.2	440	8.9	3.2	16	26	12	8.6	96	1.4	81	139
10913302	37214080	27555738	2	6919	10913302	M		23.45347222	34.47077744	WHITE	0	f	7.55	t	30	0	10913302	0.3	14.21	0.15	97	94.733333	2	1	122.9583333	120.1304348	85	92.82608696	15.91666667	36.61166667	96.20833333	149.5	3	NA	0	NA	23.1	7.7	418	14.8	NA	18	22	43	8.3	95	1.3	131	133
10913302	36924981	29409026	2	6920	10913302	M		12.95	35.07727791	WHITE	0	f	1	t	30	0	10913302	1.84	9.17	0.18	61	50.944444	10.222222	1	115.5	105.8333333	76.33333333	85.66666667	19.5	36.74571429	98.75	111	2	NA	0	NA	23.4	7.6	494	9.9	3.2	12	27	69	9	87	2.1	101	126
10913302	36562720	21234958	2	6923	10913302	M		23.40486111	36.24647608	WHITE	0	f	1.05	t	30	0	10913302	1.05	8.19	0.95	10	8.621053	1.105263	0	112	122.4347826	84.43478261	92.95652174	21.41666667	36.89714286	97.25	101.6666667	3	NA	0	NA	28	9.2	336	10.5	3.1	12	26	19	8.1	97	1.5	93	135
10921462	34897706	21457974	2	7001	10921462	F		27.53819444	57.98329973	WHITE	0	t	20.63	t	30	0	10921462	0.88	7.64	1.27	7	6.015748	0.692913	0	79.4	95.75806452	43.5	61.27419355	16.43333333	37.099	99.73333333	181.3571429	2	NA	0	NA	22.8	7.9	182	9.8	2.6	13	12	17	6.8	93	0.6	91	128
10926361	30967209	24504005	5	7057	10926361	F	29/11/2126	37.93055556	71.68096023	WHITE	0	t	20.2	t	30	0	10926361	0.36	7.24	0.97	8	7.463918	0.371134	0	83.77777778	109.6666667	56.55555556	74.11111111	18.82142857		98.14814815	131.2631579	3	NA	0	NA	25.3	8.1	96	7.4	NA	10	28	20	10.6	96	0.8	84	137
10930322	34581634	22670792	2	7088	10930322	M	4/4/2132	9.729166667	87.62832223	WHITE	0	f	3.63	t	30	0	10930322	0.53	5.53	0.72	8	7.680556	0.736111	0	72.67857143	104.75	57.28571429	67.85714286	21.66666667	37.55454545	97.07142857	122.6666667	2	NA	0	NA	17.6	5.8	93	7.9	2.2	9	25	51	6.7	96	1.6	111	135
10930322	31357209	29807749	2	7087	10930322	M	4/4/2132	3.860416667	81.9846896	WHITE	0	t	1.12	t	30	0	10930322	0.204	2.2649	0.3393	7	6.675214	0.601238	0	80.19047619	150.6	73.3	90.8	25.80952381	37.075	96.0952381	143.6	4	NA	0	NA	23.7	7.6	66	2.9	4	7	17	9	3.4	92	0.3	82	128
10931276	38017506	25586233	5	7094	10931276	M	7/1/2179	2.485416667	83.01211335	UNKNOWN	1	t	2.5	t	0	1	10931276	0.76	11.47	0.51	24	22.490196	1.490196	1	94.44	93.4	47.84	61.92	28.56	36.844	93.08	99.33333333	3	NA	0	NA	33.3	10.7	99	8.7	4	23	10	45	8.5	106	3	91	141
10935371	35803211	29611858	3	7139	10935371	F		4.802083333	67.75143124	WHITE	0	f	1.65	t	30	0	10935371	0.63	7.26	1.01	8	7.188119	0.623762	0	68.95833333	102.1	64.9	76.6	17.75	36.53666667	94.125	97	1	NA	0	NA	31.2	9.5	154	4.4	NA	7	12	4	4.8	106	0.6	75	140
10935371	33050309	23822664	2	7138	10935371	F		6.409722222	61.72348151	OTHER	0	t	1.67	t	30	0	10935371	0.5424	9.1756	1.4238	7	6.444444	0.380952	0	67.9	104.0217391	58.27173913	74.59782609	17.45	36.73857143	97.775	103	2	NA	0	NA	26.7	8.9	179	3.9	4.1	10	23	9	8.2	106	0.5	58	137
10941013	35752050	23494758	2	7169	10941013	F	4/10/2131	4.626388889	88.69858173	BLACK/AFRICAN	AMERICAN	0	f	2.44	19	1	1	10941013	0.27	6.18	0	13.4375	12.875	0.5625	1	83.29166667	162.1666667	69.70833333	94.58333333	29.54166667	37.12833333	93.29166667	208.8333333	2	NA	0	NA	38.6	9.8	230	6.9	4	7	38	28	9.6	90	1	226
10941013	35504084	23594837	4	7167	10941013	F	4/10/2131	9.006944444	88.478448	BLACK/AFRICAN	AMERICAN	0	t	0.97	30	0	0	10941013	0.12	6.93	1	8.924051	8.772152	0.151899	0	87.82608696	158.1304348	65.86956522	91.2173913	28	36.86	94.86956522	214.4	2	NA	0	NA	25	7.1	243	7.9		9	34	35	9.1	99	1.1	157
10941013	35282730	27102587	3	7170	10941013	F	4/10/2131	1.418055556	88.75180367	BLACK/AFRICAN	AMERICAN	1	f	1.51	0	1	1	10941013	0.25	4.89	1	6.192771	5.891566	0.301205	0	80.34782609	154.5555556	63.16666667	85.38888889	25.91666667	36.668	93.82608696	171.2222222	2	NA	0	NA	35.6	8.9	274	5.5	4.1	10	39	24	9.3	98	0.9	33
10941013	31929859	28475484	3	7168	10941013	F	4/10/2131	1.655555556	88.65148206	BLACK/AFRICAN	AMERICAN	0	f	1.61	30	0	0	10941013	0.6	3.47	1	2.928058	2.496403	0.431655	0	82.2	166.2	77.96	101.8	31.52	36.988	94.12	217.1666667	2	NA	0	NA	37	9.6	297	5.6	4	10	38	24	9.3	91	0.9	220
10942097	31624579	25199827	3	7173	10942097	F	14/9/2137	2.756944444	49.83186475	ASIAN	-	CHINESE	0	t	30	0	30	0	10942097	0.4075	15	1.1899	12.671233	12.328767	0.342466	1	47.125	116.0892857	65.16071429	82.19642857	13.28	35.72142857	94.04	140	3	NA	0	NA	35	11.3	136	16.3	3.5	12	20	18	8	105	0.7
11347175	33786431	24966078	6	10470	11347175	M		10.3625	56.21684253	WHITE	0	t	4.53	t	30	0	11347175	0.31	10.33	2.99	4	3.454849	0.103679	0	79.12	111.68	62.2	76.6	19.67307692		97.44	133.95	3	NA	0	NA	30.5	10.3	120	9.5	NA	11	21	15	7.7	109	0.8	130	140
10942537	32188573	23159420	3	7179	10942537	M	19/12/2120	20.17361111	72.08417395	WHITE	0	t	11.62	t	30	0	10942537	0.54	0.11	0.43	2	0.255814	1.255814	0	99.8627451	115.1938776	53.47959184	72.10204082	15.96601942	38.62846154	95.7745098	126	4	NA	0	NA	24.1	8.2	18	1.1	NA	12	20	17	7.8	102	0.9	108	135
10952156	32705947	26929743	4	7269	10952156	M	23/8/2149	3.631944444	94.63348532	WHITE	1	t	2.35	t	0	1	10952156	1.6	18.54	1.35	15	13.733333	1.185185	1	99.02380952	92.675	58.65853659	66.3902439	22.54761905	36.43714286	95.26190476	124.3333333	3	NA	0	NA	26	8.6	175	16.8	NA	14	19	43	7.7	110	1.6	94	146
10955706	31418769	23851821	5	7288	10955706	M		23.60138889	64.32813404	WHITE	0	f	5.02	t	30	0	10955706	0.95	17.29	0.57	32	30.333333	1.666667	1	73.7	109.5	51.65	69.725	18.71428571	37.05666667	99.025	173.4	2	NA	0	NA	27.5	8.8	224	19	2.2	16	23	21	7.3	95	1	123	133
10964281	35185133	27787608	2	7343	10964281	F	2/12/2163	17.61319444	76.86907775	WHITE	1	t	3.82	t	7	1	10964281	1.03	16.38	0.86	20	19.046512	1.197674	1	109.125	122.9166667	66.70833333	82.66666667	29.20833333	36.555	95.375	102	3	NA	0	NA	37.4	12	400	19.8	NA	12	25	9	8.7	96	0.5	102	133
10969205	36288324	24346474	4	7393	10969205	M	23/3/2183	10.87847222	90.19269781	WHITE	1	t	10.02	t	1	1	10969205	0.08	6.9	0.53	13	13.018868	0.150943	1	81.33333333	100.8833333	50.86666667	69.08474576	22.48305085	37.40875	94.26315789	144.8	3	NA	0	NA	33.2	10.4	130	7.5	2.3	10	26	12	7.7	96	0.4	116	139
10974928	38976757	26557131	3	7430	10974928	M	4/6/2169	10.95069444	66.04592845	WHITE	0	t	2.98	t	30	0	10974928	0.28	10.56	0.86	13	12.27907	0.325581	1	77.95652174	122.1428571	68.52380952	84.19047619	16.52173913	36.64857143	97.65217391	141.6	2	NA	0	NA	37.1	12.4	194	10.1	NA	17	21	17	8.8	108	0.8	97	144
10976647	30310776	29833305	2	7449	10976647	M		2.756944444	76.84318145	WHITE	0	t	2.03	t	30	0	10976647	0	19.01	0.21	91	90.52381	0	1	95.57692308	118.4285714	64.0952381	75.9047619	24.80769231	36.935	91.19230769	317.5454545	3	NA	0	NA	38.8	12.9	160	14	NA	20	23	27	8.7	93	1.3	190	133
10983866	39504205	22576072	3	7495	10983866	M		4.965972222	79.64289757	ASIAN	-	CHINESE	0	f	30	0	30	0	10983866	0.345	6	1.078	5.809369	5.489332	0.320037	0	70.82352941	102.4516129	48.25806452	61.09677419	16.41176471	37.33142857	95.76470588	93.33333333	3	NA	0	NA	34	11.4	235	7.5	3.4	11	22	11	7.9	103	0.7
10998936	39794323	28578878	8	7597	10998936	F	27/9/2139	44.2875	70.61599296	WHITE	1	t	12.73	t	1	1	10998936	0.02	0.21	0.01	23	21	2	1	110.7419355	97.65454545	62.49090909	71.38888889	25.31111111	37.57444444	95.48648649	161	4	NA	0	NA	23.9	7.9	23	0.3	1.9	10	18	28	6.9	100	0.6	42	133
11006621	35041425	27253628	3	7646	11006621	M		9.120138889	75.52728929	WHITE	-	RUSSIAN	0	t	30	0	30	0	11006621	0.9204	22	0.8024	28.352941	27.205882	1.147059	1	79.77777778	95.44	52	62.16	18	36.6275	98.40740741	108.5	2	11006621	1	9	20.1	6.5	117	14.4	2.7	15	17	26	8.9	105	2
11008656	36566693	29884946	2	7649	11008656	M		27.36736111	53.15965632	WHITE	0	t	17.4	t	30	0	11008656	1.2194	15.7612	1.0556	16	14.931034	1.155172	1	94.68	138.0416667	69	83.75	21.28846154	37.27	96.6	132	3	NA	0	NA	42.9	14.2	240	13.8	NA	13	29	17	8.9	101	0.8	124	140
11012243	34345253	26396840	4	7684	11012243	M	15/7/2144	0.598611111	78.5358626	WHITE	1	f	0.61	t	0	1	11012243	0.26	7.91	0.34	24	23.264706	0.764706	1	131.1666667	103.4736842	54.73684211	67.10526316	26.91666667	37.12	85.75	310.8333333	3	NA	0	NA	34.9	10	341	8.6	2.6	21	12	50	8.6	89	3.5	182	129
11012243	34345253	26396840	4	7684	11012243	M	15/7/2144	0.598611111	78.5358626	WHITE	1	f	0.61	t	0	1	11012243	0.26	7.91	0.34	24	23.264706	0.764706	1	131.1666667	103.4736842	54.73684211	67.10526316	26.91666667	37.12	85.75	310.8333333	3	NA	0	NA	34.9	10	341	8.6	2.6	21	12	50	8.6	89	3.5	182	129
11012243	33751885	21947404	5	7681	11012243	M	15/7/2144	17.62638889	78.4206536	WHITE	0	t	9.84	t	30	0	11012243	1.15	18.15	0.9	21	20.166667	1.277778	1	116.56	106.3846154	52.92307692	71.75806452	21.93181818	36.61333333	97.73076923	120.8461538	3	NA	0	NA	18.7	5.8	111	15.9	3.1	21	9	79	7.9	93	3.8	42	129
11012243	33751885	21947404	5	7681	11012243	M	15/7/2144	17.62638889	78.4206536	WHITE	0	t	9.84	t	30	0	11012243	1.15	18.15	0.9	21	20.166667	1.277778	1	116.56	106.3846154	52.92307692	71.75806452	21.93181818	36.61333333	97.73076923	120.8461538	3	NA	0	NA	18.7	5.8	111	15.9	3.1	21	9	79	7.9	93	3.8	42	129
11021643	34772646	26510606	2	7769	11021643	F		8.938194444	71.40561889	HISPANIC/LATINO	-	PUERTO	RICAN	0	30	0		30	0	11021643	0	8.6823	0.8118	11.060976	10.695122	0.365854	0	67.64516129	156.2333333	55.23333333	81.1	26.85483871	37.59111111	93.8	154.2222222	2	11021643	1	9	30.1	10	191	7.7		11	16	29	7.7	103
11023786	39793481	28788088	3	7789	11023786	F	25/8/2194	5.233333333	68.17831899	WHITE	0	f	1.31	t	30	0	11023786	1.04	14.71	1.21	13	12.157025	0.859504	1	64.28	110	46.96	61.92	19	36.55	95.88	219.5	2	NA	0	NA	26.5	8.2	233	11.2	NA	17	21	16	8.5	97	0.9	177	134
11034210	30380489	23733259	2	7850	11034210	M		11.04722222	73.72469456	WHITE	0	t	1.85	t	30	0	11034210	0.52	4.58	0.46	11	9.956522	1.130435	0	71.22222222	102.3333333	60.96296296	74.14814815	11.40740741	36.78272727	98.25925926	89	0	NA	0	NA	20.9	7	140	4.1	2.2	7	20	17	7.4	87	0.6	89	117
11044484	34662241	21069593	2	7940	11044484	F	13/4/2143	3.13125	86.88736851	WHITE	0	f	3.11	t	30	0	11044484	0.5	5.27	0.72	8	7.319444	0.694444	0	35.95833333	180.2173913	56.60869565	87.60869565	17.95833333	36.70166667	97.875	96.5	1	NA	0	NA	40.5	11.9	110	6.6	NA	13	31	45	9.9	93	1.3	94	138
11050568	39654541	25160316	4	7988	11050568	M		15.67708333	62.71136945	WHITE	0	t	13.08	t	30	0	11050568	1.11	15.11	1.45	11	10.42069	0.765517	0	90.2	96.13793103	61.31034483	74	13.96	37.065	94.52	123.3333333	3	NA	0	NA	38.7	12.6	146	17.8	NA	15	23	21	8.4	102	1.2	118	141
11051942	39663616	26447909	4	7996	11051942	F	28/1/2117	17.01736111	49.97417336	UNKNOWN	0	t	16.93	t	21	1	11051942	0.6	4.74	1.03	5	4.601942	0.582524	0	76.40740741	106.1538462	54.73076923	69.88461538	15.01785714	37.425	96.88888889	178	1	NA	0	NA	29.3	8	110	6.4	2.4	10	34	6	8.1	101	0.3	133	145
11055512	37401505	26746451	2	8029	11055512	M	16/10/2169	2.010416667	78.75847551	WHITE	0	t	1.92	t	10	1	11055512	0.1	7.56	0.99	8	7.636364	0.10101	0	72.44444444	95.28	60.12	68.24	18.04	36.68428571	96.18518519	134.5	2	NA	0	NA	28.4	8.4	192	9	NA	18	20	19	8	98	1.1	111	134
11055512	37401505	26746451	2	8029	11055512	M	16/10/2169	2.010416667	78.75847551	WHITE	0	t	1.92	t	10	1	11055512	0.1	7.56	0.99	8	7.636364	0.10101	0	72.44444444	95.28	60.12	68.24	18.04	36.68428571	96.18518519	134.5	2	NA	0	NA	28.4	8.4	192	9	NA	18	20	19	8	98	1.1	111	134
11062873	38381060	26321670	4	8098	11062873	M	23/2/2175	35.65555556	91.52525297	UNKNOWN	0	f	4.01	t	30	0	11062873	0.56	15.31	0.56	28	27.339286	1	1	85.92	114.9583333	60.95833333	73.25	27.32692308	36.60166667	98.12	174.8	3	NA	0	NA	24.6	7.6	327	18.8	2.6	18	18	147	9.8	102	3.7	156	139
11062873	36274325	29573568	2	8102	11062873	M	23/2/2175	6.658333333	92.00468966	UNKNOWN	0	f	6.54	t	30	0	11062873	1.37	8.14	1.39	7	5.856115	0.985612	0	71.34782609	126.2272727	63.31818182	81.27272727	21.02173913	37.18333333	97.58333333	160.75	1	NA	0	NA	26.1	7.8	371	11.7	3.3	13	28	68	10.1	102	2.8	143	145
11062873	35092935	24693141	2	8101	11062873	M	23/2/2175	11.75625	91.96911203	UNKNOWN	0	f	11.69	t	30	0	11062873	1.01	6.11	0.64	11	9.546875	1.578125	0	71.40909091	127.4545455	72.81818182	88.54545455	19.06521739	36.97714286	97.45454545	135	1	NA	0	NA	27.2	8.3	294	8.4	3.1	17	23	63	9.7	94	2.9	112	137
11062873	32113554	28062147	4	8100	11062873	M	23/2/2175	5.970138889	91.93851017	UNKNOWN	0	f	5.84	t	30	0	11062873	1.36	9.45	1.26	9	7.5	1.079365	0	62.96	104.7083333	57.29166667	72.04166667	25.80769231	36.89	99.48	138.4	2	NA	0	NA	28.1	8.5	262	11	3.2	16	26	87	8.7	95	3.5	130	138
11062873	31060371	21014248	7	8096	11062873	M	23/2/2175	4.058333333	91.03178258	UNKNOWN	0	t	4.06	t	30	0	11062873	1.24	21.49	1.73	13	12.421965	0.716763	1	64.48	117.875	53.70833333	68.79166667	22.23076923	37.1875	99.92	273	2	NA	0	NA	27.3	8.3	531	23.1	3.1	19	25	90	9	98	2.7	238	138
11064691	32366105	23704085	3	8122	11064691	M	23/9/2141	11.60486111	68.69733165	WHITE	1	t	11.67	t	0	1	11064691	1.21	6.7	3.5	2	1.914286	0.345714	0	96.84	135.96875	63.625	81.28125	26.91666667	37.632	96.28125	165	3	NA	0	NA	40.2	14	254	12	NA	16	24	15	9.4	100	0.8	104	137
11068484	36415334	29776604	3	8145	11068484	F	5/2/2152	27.69791667	87.66246032	BLACK/AFRICAN	AMERICAN	0	t	2.1	30	0	0	11068484	0.7	3.59	1	5.644737	4.723684	0.921053	0	75.96153846	140.2916667	70.29166667	86.45833333	22.65384615	36.77	94.65384615	110.2	1	NA	0	NA	34.6	10.1	125	5	3.1	14	27	24	9.2	101	1	90
11077323	34747597	22347918	5	8199	11077323	F		51.63541667	57.49282394	UNKNOWN	0	t	27	t	30	0	11077323	0.54	6.55	1.07	7	6.121495	0.504673	0	116	119.48	75.88	88.96	16.68	37.83222222	96.32	115.5	3	NA	0	NA	29.1	9.8	155	8.3	NA	10	16	4	7.7	102	0.6	100	135
11084839	34904926	20449403	2	8253	11084839	F		7.838194444	62.98845803	BLACK/AFRICAN	AMERICAN	0	f	0.79	30	0	0	11084839	0.59	2.31	3	0.929487	0.740385	0.189103	0	101.1176471	123.4375	77.9375	88.5625	10	36.632	97	166.2	1	NA	0	NA	48.2	14.7	180	6.4	3.6	15	16	28	10.3	102	1.2	186
11084839	30653712	24861440	2	8251	11084839	F		71.45277778	62.61375023	BLACK/AFRICAN	AMERICAN	0	t	5.6	30	0	0	11084839	0.48	4.96	1	4	3.647059	0.352941	0	118.7647059	116.6078431	82.07843137	94.52941176	17.64705882	36.67111111	96.81818182	201	4	NA	0	NA	33.1	10.9	152	4.2	3.5	14	13	20	8.3	102	0.6	123
11086980	31864439	21611540	3	8265	11086980	M	17/12/2149	3.739583333	82.95046017	WHITE	1	t	3.72	t	0	1	11086980	1.39	3.9	2.09	3	1.866029	0.665072	0	68.125	123.44	52.96	75.64	18.02083333	36.89833333	97.54166667	150.1666667	1	NA	0	NA	31.3	9.7	190	8.3	NA	19	16	18	8.2	99	1.3	125	140
11089729	37395251	27021321	4	8300	11089729	F	6/12/2171	15.56666667	91.8597325	UNKNOWN	0	t	6.7	t	19	1	11089729	0.7	10.03	1.57	7	6.388535	0.44586	0	109.2608696	106.9565217	56.91304348	73.65217391	16.97826087	36.65	97.61904762	116	3	NA	0	NA	27.4	8.5	184	8.7	NA	15	23	56	8	105	1.6	109	146
11127127	32117398	27797071	4	8594	11127127	F		11.77083333	91.06842115	UNKNOWN	0	t	3.75	t	30	0	11127127	1.36	16.98	0.72	25	23.583333	1.888889	1	73.25925926	107.0384615	52.65384615	68.38461538	18.625	37.12653846	98.39285714	185.1666667	3	NA	0	NA	25.1	8	172	16.3	2.8	19	20	33	8	99	3.4	250	138
11129668	37402126	22265781	2	8613	11129668	F		8.820833333	74.96919029	WHITE	0	f	3.65	t	30	0	11129668	0.07	2.09	0.23	9	9.086957	0.304348	0	86.57692308	146	72.39130435	92.58333333	26.03846154	36.604	94.11538462	194	3	NA	0	NA	28.3	8.8	104	2.4	4	12	21	22	8.4	103	1.4	158	138
11132535	31498842	26268138	2	8640	11132535	F		9.733333333	66.15937029	WHITE	0	f	1.87	t	30	0	11132535	1.57	14.17	1.15	14	12.321739	1.365217	1	110.8518519	106.5263158	63.31578947	75.89473684	18.30769231	37.51833333	93.54166667	254.2857143	4	NA	0	NA	27.8	7.8	123	9.7	3.7	15	24	23	8.9	93	1.1	233	135
11138328	32620228	24279039	3	8690	11138328	F		25.10347222	88.89444312	UNKNOWN	0	t	3.99	t	30	0	11138328	0.72	7.8	1.92	4	4.0625	0.375	0	86.45833333	124.8333333	75.41666667	90.54545455	21.04347826	36.685	93.625	119	2	NA	0	NA	35.3	11	277	10.6	3.8	14	27	17	8.6	100	0.7	122	143
11160224	35437079	25578035	3	8863	11160224	F		22.28958333	61.27047273	BLACK/AFRICAN	AMERICAN	0	f	15.48	30	0	0	11160224	0.47	14.11	1	17.357143	16.797619	0.559524	1	102.0416667	127	57.47826087	76.17391304	19.69230769	37.398	94.28	162	3	NA	0	NA	27.9	8.4	297	15.9	4.1	14	20	20	9.2	99	2.5	115
11168639	31515358	29651886	5	8951	11168639	F		12.24583333	68.91837702	WHITE	0	t	4.96	t	30	0	11168639	0.38	10.84	1.26	9	8.603175	0.301587	0	76.65714286	98.98360656	59.24590164	71.33606557	19.83333333	37.194375	98.28571429	145.8333333	4	NA	0	NA	21.7	7	125	12.6	NA	11	24	13	7.5	102	0.6	126	139
11171390	36975364	29792071	8	8976	11171390	M		9.803472222	67.14202737	WHITE	0	t	5.2	t	30	0	11171390	0.4	14.86	1.09	14	13.633028	0.366972	1	86.59259259	106.0740741	50.51851852	65.2962963	19.55357143	36.42857143	95.07407407	142.5454545	4	NA	0	NA	25.3	8	161	16.6	NA	11	23	30	8.6	97	5.6	130	135
11172056	37226712	24625507	2	8983	11172056	F	22/6/2176	9.966666667	85.46814958	WHITE	0	f	1.06	t	30	0	11172056	0.5472	7.7568	1.2384	7	6.263566	0.44186	0	90.76	103.8846154	57.5	67.80769231	24.61538462	36.75285714	93.73076923	112	2	11172056	1	9	33.9	10.9	180	9.6	3.6	14	25	66	7.4	96	1.8	105	136
11176767	37011469	22996963	3	9026	11176767	M		18.50902778	63.88462467	UNKNOWN	0	t	10.43	t	30	0	11176767	0.9	3.85	1.3	4	2.961538	0.692308	0	61.76666667	135.2	70.33333333	89.4	18.85483871	37.57142857	99.96774194	94.6	2	NA	0	NA	33.2	11.3	160	6.1	0.9	5	7	2	2.4	107	0.7	31	138
11178953	32833251	25880820	2	9047	11178953	F		14.41944444	80.64106028	WHITE	0	t	4.43	t	30	0	11178953	2.41	42.77	0.91	50	47	2.648352	1	104.9142857	107.969697	65.27272727	78.36363636	18.45714286	37.58166667	98.85714286	298	4	NA	0	NA	31.5	9.7	226	47.6	NA	21	11	46	8.2	102	1.8	277	139
11181460	36373407	23610500	3	9086	11181460	F	15/4/2134	9.045138889	82.87333771	BLACK/AFRICAN	AMERICAN	0	f	3.12	30	0	0	11181460	1.06	5.93	1	11.459016	9.721311	1.737705	0	79.68	130.5	62.54166667	78.95833333	19	36.78833333	99.03846154	241.5	1	NA	0	NA	25.2	7.4	290	5.8		15	20	26	9	97	1.6	210
11181460	35594636	26222132	4	9089	11181460	F	15/4/2134	14.09444444	83.05108135	BLACK/AFRICAN	AMERICAN	0	f	1.35	30	0	0	11181460	0	16.25	0	95.588235	95.588235	0	1	98.32	112.68	59.76	72.48	21.26923077	37.01285714	98.5	178.4	3	NA	0	NA	22.1	6.8	167	17.1	2.4	16	23	52	9.6	109	1.3	150
11181460	35366957	20124749	2	9081	11181460	F	15/4/2134	5.956944444	80.09726352	BLACK/AFRICAN	AMERICAN	0	f	1.2	30	0	0	11181460	0.3024	5.292	1	8.969697	8.484848	0.484848	0	91.34615385	146.32	87	98.48	22.73076923	36.90833333	97.38461538	210.3333333	2	NA	0	NA	28.2	8.6	371	5.9		14	25	12	9.8	101	0.9	165
11181460	31558328	23889882	4	9080	11181460	F	15/4/2134	4.735416667	80.03485627	BLACK/AFRICAN	AMERICAN	0	t	0.74	30	0	0	11181460	0.1054	2.0746	1	3.863878	3.677065	0.186813	0	94.84210526	146.7368421	82.78947368	98.05263158	22.16666667	37.032	98.9	205.4	2	NA	0	NA	30.7	8.9	320	4.6	4.3	17	23	8	8.5	105	1.1	143
11181460	31242627	24120503	4	9087	11181460	F	15/4/2134	2.995138889	82.95018554	BLACK/AFRICAN	AMERICAN	0	f	1.04	30	0	0	11181460	0.26	4.32	1	7.387097	6.967742	0.419355	0	86.25	162.2068966	91.10344828	108.0689655	19.66666667	36.828	98.9375	153.75	2	NA	0	NA	23.4	6.9	223	4.2	3.3	12	30	19	9.3	99	1.4	106
11181460	30441351	29929006	4	9082	11181460	F	15/4/2134	7.685416667	80.65629166	BLACK/AFRICAN	AMERICAN	0	f	1.91	30	0	0	11181460	0.1258	6.8672	0	20.106383	19.744681	0.361702	1	85.875	135.5416667	62.25	80.20833333	17.86	36.68666667	98.125	206	2	11181460	1	9	27.6	8.9	277	7.1		15	22	10	8.6	105	0.7	179
11191438	39793956	20179421	2	9176	11191438	F	20/4/2112	10.82291667	79.00409934	HISPANIC/LATINO	-	PUERTO	RICAN	0	30	0		30	0	11191438	0	19.74	0.63	32	31.333333	0.666667	1	105.1612903	119.3333333	69.86666667	79.73333333	20.625	36.87	95.16129032	362.5384615	3	NA	0		30.7	9.8	178	15.2		18	19	42	8.3	93
11198021	34345257	21058167	2	9228	11198021	M		2.882638889	74.8806547	WHITE	0	f	0.79	t	30	0	11198021	0.3128	8.2248	0.4218	20	19.499289	0.741584	1	89.55555556	136.9411765	54.88235294	73.52941176	28.0625	38.144	93.72222222	160.3333333	3	NA	0	NA	39.2	12.7	135	9.2	NA	12	28	32	7.4	96	1.4	145	135
11198021	34345257	21058167	2	9228	11198021	M		2.882638889	74.8806547	WHITE	0	f	0.79	t	30	0	11198021	0.3128	8.2248	0.4218	20	19.499289	0.741584	1	89.55555556	136.9411765	54.88235294	73.52941176	28.0625	38.144	93.72222222	160.3333333	3	NA	0	NA	39.2	12.7	135	9.2	NA	12	28	32	7.4	96	1.4	145	135
11200811	39599237	22450456	2	9245	11200811	F	12/3/2138	5.754166667	73.7749124	WHITE	0	t	1.65	t	30	0	11200811	0.75	4.35	0.5	10	8.7	1.5	0	109.0384615	120.2	83.68	95.5	27.23076923	36.778	96.23076923	139.5	2	NA	0	NA	29.3	9.3	215	5.7	3.1	12	28	12	8.4	100	0.4	128	141
11206855	33739092	22047471	3	9315	11206855	M		5.980555556	71.50980476	WHITE	0	t	1.21	t	30	0	11206855	0.46	5.32	1.75	3	3.04	0.262857	0	73.13793103	120.625	61.03125	78.96875	17.05172414	36.65142857	97.10714286	115.5652174	1	NA	0	NA	28.9	9.4	150	7.6	NA	12	22	17		100	1	113	133
11228986	36088280	28564493	4	9525	11228986	F	26/9/2145	5.688888889	89.72154809	WHITE	1	t	1.86	t	0	1	11228986	0.62	11.07	0.62	19	17.854839	1	1	75.53846154	93.91666667	51.625	60.79166667	23.46153846	36.72166667	89.69230769	119.6666667	2	NA	0	NA	25.5	8.1	215	12.3	NA	18	18	22	6.9	105	1.3	104	138
11237063	32481717	22205833	2	9607	11237063	M		3.6	81.11007162	WHITE	0	t	2.53	t	30	0	11237063	1	7.2	1.93	4	3.73057	0.518135	0	79.46153846	119.44	62.88	76.6	20.03846154	37.04714286	95.15384615	92.66666667	2	NA	0	NA	32.3	10	178	9.6	3.7	11	32	21	9.4	99	0.7	92	140
11237954	30946736	25591200	6	9613	11237954	F	28/4/2124	37.70208333	80.20487938	UNKNOWN	0	t	2.82	t	13	1	11237954	2.27	13.21	1.9	8	6.952632	1.194737	0	81.21875	103.5172414	58.62068966	73.76666667	14.65625	36.685	95.65625	185.5714286	4	NA	0	NA	23.4	7.3	147	8.4	NA	16	20	39	8.5	102	1.8	156	141
11239252	39316759	28276734	2	9620	11239252	F	7/3/2113	9.066666667	86.7299156	BLACK/AFRICAN	AMERICAN	0	t	1.06	30	0	0	11239252	0.38	4.61	2	3.261438	3.013072	0.248366	0	78.15789474	135.4736842	76.84210526	90.63157895	18.15789474	36.744	97.68421053	85.5	2	NA	0	NA	29.2	9.5	224	4.5	3	15	21	15	8.6	102	1	83
11239252	32403533	29486227	8	9621	11239252	F	7/3/2113	12.37430556	87.14296556	BLACK/AFRICAN	AMERICAN	0	f	9.94	4	1	1	11239252	0.11	9.97	1	15.044776	14.880597	0.164179	1	64.60869565	100.6086957	58.39130435	67.52173913	16.17391304	35.7225	95.75	171.2	3	NA	0	NA	22.2	6.9	81	10.3	2.2	18	18	77	8.1	119	2.3	143
11249261	35891766	20405682	4	9696	11249261	M	8/4/2175	5.094444444	67.15448692	WHITE	0	t	3.54	t	30	0	11249261	1.41	13.56	0.31	48	43.741935	4.548387	1	59.69230769	116.5185185	53.25925926	70.30769231	18.64	36.99375	97.04166667	125.5	2	NA	0	NA	32.4	10.8	36	5.7	2.6	7	21	10	7.4	105	0.4	93	140
11271294	33148395	20295074	5	9867	11271294	M	6/1/2176	5.884027778	57.95844369	WHITE	0	t	5.83	t	15	1	11271294	0.84	5.27	0.64	10	8.234375	1.3125	0	88.24	136.4	65.08	80.24	20.5	36.89	94.53846154	209.25	2	NA	0	NA	36.8	12.4	179	6.2	2.9	10	29	7	7.5	90	0.6	114	130
11271531	38433825	25156410	2	9872	11271531	F	10/11/2199	26.7125	62.53429294	WHITE	0	f	2.12	t	30	0	11271531	0.75	8	1.14	8	7.017544	0.657895	0	105.90625	107.6666667	60.2962963	70.44444444	19.22580645	36.9	93.4516129	179.7142857	2	NA	0	NA	32.8	9.4	269	10.3	NA	11	34	35	8.5	87	0.7	172	129
11271531	34176705	27526303	3	9871	11271531	F	10/11/2199	10.04513889	62.48984752	WHITE	0	f	0.89	t	30	0	11271531	0.74	9.51	1.27	8	7.488189	0.582677	0	107.3846154	105.8333333	59.125	68.66666667	19.92307692	36.91	91.34615385	195.8	2	NA	0	NA	32.5	9.3	244	9.6	NA	13	29	38	8.3	89	0.9	166	131
11281568	39966506	20006409	2	9951	11281568	M	5/6/2128	7.772222222	54.82151408	WHITE	0	f	2.7	t	30	0	11281568	0.87	5.61	1.26	5	4.452381	0.690476	0	99.04166667	89.5	61.83333333	71.375	31.62	37.40571429	94.66666667		3	NA	0	NA	36.7	11.3	173	7.9	2.7	14	21	26	7.4	113	1.1	86	144
11281568	39450375	21098084	2	9943	11281568	M	5/6/2128	9.859027778	53.67326473	WHITE	0	f	0.99	t	30	0	11281568	0.28	2.53	0.44	6	5.75	0.636364	0	107.7916667	96.71428571	58.38095238	68.52380952	31.29166667	38.0475	94.41666667	84	4	NA	0	NA	29.6	9.9	106	3.3	4.4	12	24	16	8.4	97	0.7	84	133
11281568	39430734	20479007	2	9958	11281568	M	5/6/2128	6.040972222	55.6745558	WHITE	0	f	4.16	t	30	0	11281568	1.29	11.19	3.37	4	3.320475	0.382789	0	106.5384615	98.70833333	66.375	73.45833333	28.65384615	37.65875	91.76923077	96.4	4	NA	0	NA	42.6	13	220	11.2	2.9	11	25	34	8.4	111	0.9	96	151
11281568	39090789	29896165	2	9949	11281568	M	5/6/2128	9.838888889	54.35575743	WHITE	0	f	7.81	t	30	0	11281568	1.86	16.79	3.47	5	4.838617	0.536023	0	84.2	92.47058824	57.73529412	65.47058824	23.8	37.4025	96.97142857	107.5	4	NA	0	NA	36.3	11.2	180	16.3	NA	15	23	32	8.2	110	1	101	146
11281568	38068323	29311935	3	9938	11281568	M	5/6/2128	6.738888889	50.92202187	WHITE	0	f	6.74	t	30	0	11281568	0.035	2.94	0.245	12	12	0.142857	1	83.86486486	101.1515152	59.78787879	69.18181818	24.13513514	37.61416667	97.40540541	143.8571429	4	NA	0	NA	22.5	7.5	171	2.9	NA	12	23	27	7.9	110	0.8	111	143
11281568	37599276	20090713	2	9940	11281568	M	5/6/2128	8.989583333	51.45036639	WHITE	0	f	4.02	t	30	0	11281568	0.598	6.0444	2.4012	3	2.517241	0.249042	0	108.0416667	111.7083333	74.16666667	82.33333333	25.66666667	37.09428571	98.625	87.5	2	NA	0	NA	33.8	10.5	292	9.2	NA	12	20	16	8.9	108	0.7	79	141
11281568	37419923	28411808	4	9961	11281568	M	5/6/2128	13.44722222	56.3907096	WHITE	1	f	13.62	t	0	1	11281568	0.21	9.56	0.36	27	26.555556	0.583333	1	95.72727273	95.93181818	55.06818182	67.18181818	21.70454545	36.79666667	96.29545455	94.5	3	NA	0	NA	22.2	6.9	78	10.3	1.6	12	23	69	7.2	105	1.8	73	141
11281568	36989710	22329565	2	9955	11281568	M	5/6/2128	9.634722222	55.4098949	WHITE	0	f	0.75	t	30	0	11281568	0.91	12.51	2.4	6	5.2125	0.379167	0	91.23529412	109.25	78.9375	88.625	25.58823529	36.7475	95.375	76	3	NA	0	NA	35.4	11	213	11.1	3.7	16	14	22	8.8	102	1	76	140
11281568	36784911	27065742	2	9945	11281568	M	5/6/2128	5.003472222	54.17457619	WHITE	0	f	1.19	t	30	0	11281568	0.74	5.7	3.3	2	1.727273	0.224242	0	59.08695652	98.08695652	58.39130435	66.91304348	19.13043478	36.805	97.08695652	85	2	NA	0	NA	37.3	11.5	133	8.1	NA	12	25	37	8.4	110	0.8	83	147
11281568	36196554	22924630	2	9937	11281568	M	5/6/2128	27.55625	50.83545065	WHITE	0	t	20.57	t	30	0	11281568	0.0976	5.3924	0.376	15	14.341489	0.259574	1	71.42307692	117.7826087	80.2173913	91.5	22.66666667	36.455	94.34615385	146	2	NA	0	NA	44.1	15.5	204	4.7	3.6	14	20	20	8.8	96	0.5	131	127
11281568	36149257	29740334	3	9941	11281568	M	5/6/2128	6.3625	52.46749644	WHITE	0	f	2.45	t	30	0	11281568	0.5135	5.8065	1.5563	4	3.730964	0.329949	0	86.62962963	99.48	66.2	73.56	36.59259259	37.01	96.40740741	90.375	2	NA	0	NA	32	10.8	183	7.8	NA	13	24	23	8.8	100	0.8	99	135
11281568	36012834	29761008	4	9939	11281568	M	5/6/2128	26.95486111	51.35732876	WHITE	0	f	10.14	t	30	0	11281568	0.124	1.25	0.618	2	2.022654	0.200647	0	100.4583333	132	80.95652174	92.08695652	31.38461538	37.371	98.16	133	4	NA	0	NA	31.9	10	179	1.8	3.1	11	30	30	8.5	111	0.7	128	149
11281568	35424655	26766551	3	9956	11281568	M	5/6/2128	3.15	55.50727706	WHITE	0	f	3.09	t	30	0	11281568	0.81	8.86	0.83	12	10.674699	0.975904	0	57.53571429	97.85714286	66.25	76.60714286	21.32142857	36.72142857	98.10714286	117.5	2	NA	0	NA	37.4	11.7	161	10.7	3.9	17	21	20	8.1	98	0.8	86	137
11281568	34324525	22927496	4	9960	11281568	M	5/6/2128	14.15416667	56.18364939	WHITE	0	f	10.51	t	30	0	11281568	1.4	19.61	0.912	23	21.502193	1.535088	1	88.65957447	101.4186047	70.53488372	80.46511628	29.28571429	37.0425	98.24444444	98.33333333	3	NA	0	NA	34	9.8	181	17.4	3.2	15	18	40	8	111	1.5	97	146
11281568	33669622	21354243	4	9950	11281568	M	5/6/2128	4.926388889	54.60435022	WHITE	0	f	4.88	t	30	0	11281568	1.01	9.48	3.77	3	2.514589	0.267905	0	110.2692308	100.0833333	64.25	72.20833333	29.11538462	37.65	93.92307692	124.5	3	NA	0	NA	40.1	12.3	216	14.6	3.2	12	23	30	8	113	1	104	150
11281568	31254034	21090555	2	9942	11281568	M	5/6/2128	8.422916667	53.15230876	WHITE	0	f	0.36	t	30	0	11281568	0.5	15.07	1.57	10	9.598726	0.318471	0	90.16666667	101	61.6	69.6	30	37.165	97	74	3	NA	0	NA	34.1	11.2	142	6.7	NA	12	22	19	9.1	98	1	74	137
11281568	30356382	25148783	4	9954	11281568	M	5/6/2128	6.036805556	55.12413687	WHITE	0	f	4.11	t	30	0	11281568	0.76	11.88	0.6	21	19.8	1.266667	1	77.38461538	103.24	59.44	69.16	25.69230769	37.11166667	96.23076923	80	3	NA	0	NA	32.7	10.4	235	13.4	3.3	12	24	13	8.6	105	0.7	80	141
11281568	30347868	27731550	3	9959	11281568	M	5/6/2128	9.752083333	55.95237389	WHITE	0	f	4.41	t	30	0	11281568	0.62	8.03	3.15	3	2.549206	0.196825	0	59.95454545	92.71428571	55.82142857	64.25	21.4	36.36428571	95.59649123	94.66666667	3	NA	0	NA	29	8.8	162	8	2.8	11	20	27	7.8	108	1.6	84	143
11281568	30195896	21803174	2	9948	11281568	M	5/6/2128	3.589583333	54.32048972	WHITE	0	f	0.56	t	30	0	11281568	0.07	7.22	0.89	8	8.11236	0.078652	0	94.69230769	100.1538462	66.07692308	73.69230769	22.64285714	37.375	97.21428571	110	3	NA	0	NA	38.7	12.5	216	8.3	3.4	16	26	30	8.7	102	1	110	144
11281568	30175437	24340235	2	9946	11281568	M	5/6/2128	12.71597222	54.2297584	WHITE	0	f	0.96	t	30	0	11281568	1.54	11.4	3.29	4	3.465046	0.468085	0	91.8	100.5217391	66.04347826	73.7826087	23.76	37.88888889	96.88	135.5	4	NA	0	NA	43.1	13.6	159	12.2	3.6	16	20	30	8	106	1	97	142
11281603	32249723	25891316	6	9963	11281603	F	7/11/2159	21.03958333	61.43927611	WHITE	0	t	2.31	t	30	0	11281603	0.29	4.72	0.44	11	10.727273	0.659091	0	67.79166667	97.70833333	52.75	66.04166667	17.1	36.77666667	99.70833333	161.6666667	3	NA	0	NA	26.8	8.4	243	5.5	2.6	7	23	9	6.9	89	2.5	85	130
11281603	36039418	23770767	4	9966	11281603	F	7/11/2159	19.60416667	61.79560949	WHITE	1	f	2.79	t	17	1	11281603	0.34	8.93	0.67	14	13.328358	0.507463	1	77.60714286	115.64	67.28	82.16	19.67241379	36.82428571	96.75	120.5	2	NA	0	NA	27.8	8.5	129	9.5	NA	14	19	24	7.9	98	3.7	76	138
11284817	30974409	23075349	4	9991	11284817	F		26.84652778	60.94328258	WHITE	0	f	18.57	t	30	0	11284817	1.29	9.77	3.32	3	2.942771	0.388554	0	82.56521739	93.65217391	60.56521739	70.90909091	15	37.07857143	97.2173913	93.5	3	NA	0	NA	33.5	10.5	429	14.5	2.9	11	29	6		104	0.5	89	144
11287462	39516446	24925608	3	10014	11287462	F	4/1/2147	3.744444444	67.99969404	WHITE	1	t	3.73	t	0	1	11287462	1.64	20.51	2.74	8	7.485401	0.59854	0	122.3225806	113.1	58.53333333	71.36666667	23.78125	37.163	97.53333333	106.5	3	NA	0	NA	25	7.2	241	28.1	1.9	16	16	26	7.7	103	3.6	66	135
11294917	36901358	23939253	4	10062	11294917	M		16.64652778	64.91713356	WHITE	0	t	2.47	t	30	0	11294917	0.33	11.45	0.24	49	47.708333	1.375	1	81.33333333	111.59375	74.03125	83.35483871	17.67948718	36.605	97.07894737	98.5	3	NA	0	NA	18.8	6.2	99	12.9	NA	10	27	10	7.5	93	0.3	81	134
11303674	38387444	21679500	2	10134	11303674	F		5.813194444	47.33310396	BLACK/AFRICAN	AMERICAN	0	t	2.74	30	0	0	11303674	0.3276	9.198	2	4.131148	3.989071	0.142077	0	91.55555556	108.7307692	61.5	72.24	21.79310345	36.065	98	155.3333333	4	NA	0	NA	33.9	11.7	208	12.6	3.9	15	15	17	8.5	105	0.9	152
11303674	36291444	22030102	6	10144	11303674	F		5.102083333	55.11604878	BLACK/AFRICAN	AMERICAN	0	f	2.71	30	0	0	11303674	0.67	7.32	0	27.551724	25.241379	2.310345	1	98.34615385	98.48214286	57.17857143	71.07142857	22.42307692	37.556	98.96296296	92.875	4	NA	0	NA	31.9	10.1	135	9.5		16	19	10	7.9	104	1.1	91
11303674	31150870	29193198	3	10138	11303674	F		1.435416667	48.37064474	BLACK/AFRICAN	AMERICAN	0	f	0.53	30	0	0	11303674	0.0646	2.856	0	7.34188	7.179487	0.162393	0	106.1052632	114.72	64.48	69.48148148	21.92857143	38.622	99.14814815	108.3333333	4	NA	0	NA	42.7	13.7	181	3.4	3.3	13	17	13	8	105	0.9	96
11353832	36044690	29437169	4	10519	11353832	M	29/5/2170	4.279861111	81.77341796	UNKNOWN	0	f	2.08	t	30	0	11353832	1.58	3.31	2.02	2	1.638614	0.782178	0	75.02941176	106.7037037	69.2962963	81.53846154	15.45714286	36.922	98.59375	102.25	2	NA	0	NA	24.6	7.3	227	7	3.3	11	35	35	8.9	96	1.5	97	144
11370994	36837764	22801372	5	10624	11370994	F	13/3/2157	2.600694444	91.1888607	WHITE	1	t	2.59	t	0	1	11370994	1.84	0.04	0.14	13	0.285714	13.142857	1	129.7758621	103.4727273	53.16363636	64	15.64	37.51	96.13043478	105.5	4	NA	0	NA	19.1	6	24	3	2.4	13	16	28	7.7	87	0.9	98	121
11372027	38357678	24280360	5	10632	11372027	F		16.48888889	72.8100366	WHITE	-	RUSSIAN	0	f	30	0	30	0	11372027	0.3944	5	0.9996	5.653061	5.258503	0.394558	0	128.4814815	101.4387755	54.69387755	66.45	18.38888889	36.31714286	98.18867925	128.7777778	3	11372027	1	9	25.5	7.7	169	6.4	4.1	10	33	50	7.8	89	2.7
11372027	37792645	29554079	3	10636	11372027	F		14.53194444	77.8973752	WHITE	-	RUSSIAN	0	f	30	0	30	0	11372027	0.85	6	0.41	15.829268	13.756098	2.073171	1	106.96	94.95652174	51.82608696	62.08695652	19.08	37.17666667	97.44	118.6	2	11372027	1	9	24.1	7.2	92	6.4	2.9	14	20	26	7.6	96	3.2
11372027	34172911	28169852	8	10637	11372027	F		10.04375	78.39155288	WHITE	-	RUSSIAN	0	f	30	0	30	0	11372027	0.03	2	0.15	10.266667	10.066667	0.2	0	108.8	122.5	49.33333333	66.875	20.76	36.98166667	96.72	104	3	NA	0	NA	36.9	11.2	90	1.7		17	20	37	8.1	95	3.3
11372027	30981206	29009535	3	10630	11372027	F		8.601388889	71.93089916	WHITE	-	RUSSIAN	0	t	30	0	30	0	11372027	0.2499	3	1.2699	2.895582	2.698795	0.196787	0	82.65384615	117.2258065	55.87096774	78.24193548	19.32	36.66666667	97.32	130	3	11372027	1	9	25	7.9	100	3.9	3.6	12	22	29	6.8	99	1.3
11372975	37118571	22070638	3	10649	11372975	F	10/12/2171	6.645138889	81.34791081	WHITE	0	f	2.78	t	30	0	11372975	1.19	7.35	0.71	12	10.352113	1.676056	1	87.77777778	114.8076923	44.5	66.07692308	15.18965517	36.84285714	99.66666667	93.25	1	NA	0	NA	31.6	10.6	160	9.3	NA	12	25	16	7.9	90	0.8	75	129
11381573	36217514	23569700	2	10723	11381573	F		8.847222222	72.41028543	WHITE	0	t	1.29	t	30	0	11381573	0.28	11.116	2.324	5	4.783133	0.120482	0	87.68965517	124.7833333	55.31666667	76.8	20	36.80666667	97.20689655	136.9375	3	NA	0	NA	27.2	9.5	199	12.3	NA	13	24	12	8.4	105	0.7	95	138
11388315	36963973	22706620	3	10778	11388315	M	25/5/2145	3.752777778	69.2627938	WHITE	0	t	0.91	t	30	0	11388315	0.08	3.4	0.63	6	5.396825	0.126984	0	80.52380952	100.3333333	62.33333333	74.45	20.19047619	36.568	94.19047619	196.75	2	NA	0	NA	25.3	8.4	37	4.2	2.6	13	24	8	7.7	94	0.3	195	131
11389801	33132370	28171818	4	10796	11389801	F		15.50347222	63.41816096	WHITE	0	t	2.98	t	30	0	11389801	0.92	18.22	1.73	11	10.531792	0.531792	0	70.54166667	107	78	87	20.91666667	36.47166667	95.47826087	179.2857143	3	NA	0	NA	35.3	11.8	236	21.9	2.8	13	16	13	8.3	104	0.9	141	140
11392990	39980385	21253505	2	10835	11392990	M	7/6/2163	3.538194444	73.60704242	WHITE	-	RUSSIAN	0	t	30	0	30	0	11392990	0.441	3	3.486	0.96988	0.843373	0.126506	0	66.65789474	130.5263158	51.02631579	70.76315789	19.60526316	36.835	93.60526316	203.2	1	11392990	1	9	29.3	9.3	187	7		15	21	31	8.4	97	1.6
11392990	35745272	28820734	9	10836	11392990	M	7/6/2163	13.63888889	78.39542208	WHITE	-	RUSSIAN	1	f	0	1	0	1	11392990	0.69	6	2.04	3.083333	2.745098	0.338235	0	79.44	106.3	54.24	69.66	22.72222222	37.13191489	94.92	260.3888889	4	NA	0	NA	26.2	8.9	172	9.2	3.6	15	17	37	7.4	87	2.5
11404288	36416590	29333255	5	10900	11404288	M	29/6/2125	1.19375	91.48880833	NATIVE	HAWAIIAN	OR	OTHER	PACIFIC	0	1		1.28		0	1	11404288	0.46	9.38	0.23	42.782609	40.782609	2	1	78.96	92.65384615	54.19230769	69.53846154	17.16	36.399	95.5	87.23076923	4		0	NA	22.3	6	182	10.5	2.2	6	24	48
11417948	36846489	27658903	4	11004	11417948	M		8.614583333	69.90982417	WHITE	0	t	4.44	t	30	0	11417948	0.25	11.8	2.87	4	4.111498	0.087108	0	73.86956522	106.2173913	55.39130435	80.82608696	16.58333333	37.97727273	99.82608696	138.7391304	3	NA	0	NA	32.3	11.1	173	15.3	NA	15	21	21		106	1.2	126	138
11426065	33199197	23089468	4	11068	11426065	M	25/4/2147	15.44583333	62.22674388	WHITE	0	t	9.73	t	22	1	11426065	0.44	3.85	1.8	2	2.138889	0.244444	0	58.96153846	101.7307692	56.38461538	69	21.63461538	36.27583333	96.92307692	94.28571429	2	NA	0	NA	26.1	8.9	63	6.5	2.1	16	16	11	7.6	107	1.5	81	136
11437347	32961003	20938478	3	11146	11437347	M	12/4/2170	21.87708333	91.67615033	WHITE	0	t	0.8	t	30	0	11437347	1.74	6.51	0.76	11	8.565789	2.289474	0	85.3	132.3	81.95	97.3	22.05	36.698	94.85	134	2	NA	0	NA	34	11.5	120	9.2	3	13	27	15	7.9	85	0.8	121	128
11438607	37188153	25866938	2	11167	11438607	F		4.145833333	85.6860748	WHITE	0	t	1.22	t	30	0	11438607	0.83	5.97	0.99	7	6.030303	0.838384	0	77.34615385	119.6	44.6	72.28	15.46153846	36.61	97.56	104.8888889	2	NA	0	NA	24.9	8.1	120	4.6	3.1	10	28	18	8.5	100	1.1	99	135
11441519	36566435	20529077	3	11194	11441519	M	6/6/2161	5.906944444	62.13031048	WHITE	0	f	2.06	t	30	0	11441519	0.99	8.37	0.41	23	20.414634	2.414634	1	95.96153846	108.52	53.72	66.4	15.57692308	36.70875	95.42307692	171.75	2	NA	0	NA	19	6.2	85	7.2	2.5	12	18	45	8.1	88	1.1	140	126
11441519	34584615	20833981	2	11192	11441519	M	6/6/2161	2.863194444	57.99052858	WHITE	0	t	0.94	t	30	0	11441519	0.45	5.4	1.365	4	3.956044	0.32967	0	49.09090909	99.44827586	50.20689655	61.62068966	13.76470588	36.63571429	98.61764706	168	1	NA	0	NA	29.3	11.1	66	4.5	3.2	9	24	23	7.6	104	0.9	152	134
11441519	31651100	23070905	3	11196	11441519	M	6/6/2161	5.970833333	62.18515616	WHITE	0	f	0.9	t	30	0	11441519	0.73	5.25	0.62	10	8.467742	1.177419	0	85.33333333	108.25	58.95	70.2	14.66666667	36.68285714	97.23809524	79.5	2	NA	0	NA	21.9	7	83	4.3	2.5	9	27	26	8.5	97	1	77	132
11441946	36695853	25235003	5	11201	11441946	M		35.86111111	72.2544558	WHITE	0	t	35.87	t	30	0	11441946	0.17	14.17	0.17	84	83.352941	1	1	88.84	117.6857143	63.31428571	81.52777778	18.94230769		98.12	160	3	NA	0	NA	21.9	6.9	126	16.1	NA	12	22	14	8	100	0.7	118	130
11452424	34633695	29655529	4	11269	11452424	M	10/10/2140	2.800694444	94.76890451	ASIAN	-	CHINESE	1	t	0	1	0	1	11452424	0.94	4	1.17	4.350427	3.547009	0.803419	0	68.77272727	119.1818182	45.86363636	66.22727273	23.82608696	37.034	95.81818182	103.5	1	NA	0	NA	31.8	10	126	6.6	2.9	6	26	42	7.4	106	1.1
11452473	39443375	28918725	3	11270	11452473	F	5/1/2174	6.672916667	61.90926396	WHITE	0	t	2.58	t	30	0	11452473	1.32	11.17	1.91	7	5.848168	0.691099	0	74.6969697	109.2941176	67.23529412	77.06060606	23.23529412	36.54666667	94.60606061	87.5	3	NA	0	NA	33.6	10.9	347	10.9	2.8	16	17	10	9.1	98	0.8	79	131
11461422	37265861	23370162	3	11336	11461422	M		13.83472222	72.79040632	BLACK/AFRICAN	AMERICAN	0	t	2.1	30	0	0	11461422	0.0984	6.3714	2	3.964824	3.904523	0.060302	0	87.59259259	123.037037	69.14814815	84.7037037	17.83928571	37.18695652	96.92592593	127.7368421	4	11461422	1	9	27.4	8.9	160	8.2		8	26	18		99	1	94
11461422	36302341	27044574	2	11337	11461422	M		9.041666667	79.7913582	BLACK/AFRICAN	AMERICAN	0	f	1.87	30	0	0	11461422	0.36	3.44	0	19	17.2	1.8	1	100.3846154	109.8333333	67.95833333	80.04166667	20.61538462	36.77	95.28	221.8965517	3	NA	0	NA	40.9	12.7	181	4	4.1	14	20	28	7.6	101	1.1	112
11462863	33765335	22106219	5	11342	11462863	M	30/7/2143	9.436805556	56.92570094	WHITE	0	t	2.8	t	30	0	11462863	0.43	12.53	0.28	46	44.75	1.535714	1	67.25925926	90.32	71.28	78.6	20.22222222	37.03666667	98.12	110.3333333	2	NA	0	NA	37.4	12.2	142	8.3	NA	13	23	26	7.6	97	1.3	84	137
11469894	36773884	24025293	2	11398	11469894	F		8.729166667	57.5092514	UNKNOWN	0	t	1.24	t	30	0	11469894	0.45	9.67	2.75	4	3.516364	0.163636	0	97.03571429	118.0714286	57.85714286	75.71428571	15.74137931	36.77833333	96.96428571	169.5769231	3	NA	0	NA	27.3	9.3	153	7.4	NA	13	22	8	8.9	103	0.4	128	135
11480592	33001091	24730553	2	11488	11480592	M		5.852777778	37.40344484	WHITE	0	f	3.1	t	30	0	11480592	0.41	6.74	2.32	3	2.905172	0.176724	0	82.92307692	106.52	71.2	82.16	25.03846154	36.875	95.84615385	128	2	NA	0	NA	34.3	10.8	142	5.2	3.4	12	21	16	9.5	100	0.8	114	139
11482871	33461081	26076340	2	11512	11482871	F	1/5/2117	5.69375	67.22699752	WHITE	0	t	1.77	t	30	0	11482871	0.4004	12.9415	0.8723	15	14.836066	0.459016	1	96.46153846	108.2352941	39.02941176	55.94117647	17.15	36.79266667	95.55263158	149.4285714	3	NA	0	NA	24.8	7.8	325	10	2.3	14	20	53	8.4	100	1.5	123	134
11494099	32190258	25359829	4	11581	11494099	F		8.842361111	73.80710187	WHITE	0	t	1.66	t	30	0	11494099	0.099	4.9225	0.3905	13	12.605634	0.253521	1	73.55555556	97.64285714	50.35714286	62	19.11111111	36.59	96.55555556	166.1428571	2	NA	0	NA	26.3	8.8	428	4.4	NA	22	17	55	6.9	90	6.6	31	132
11496131	35985792	25795006	6	11597	11496131	M	1/10/2179	5.699305556	65.43010487	WHITE	0	t	3.6	t	30	0	11496131	0.171	8.352	0.414	21	20.173913	0.413043	1	71.81481481	107.4074074	63.03703704	73.2962963	17.06896552	38.21428571	97.7037037	120.6666667	2	11496131	1	9	37.1	11.6	428	9	NA	13	18	18	7.6	109	1.1	110	136
11503474	31888725	21699131	2	11645	11503474	M	9/8/2141	22.96875	78.5111147	WHITE	0	f	2.86	t	25	1	11503474	1.81	16.36	1.1	17	14.872727	1.645455	1	105.92	117.0416667	55.875	69.66666667	25.11538462	38.41461538	95.08333333	131.4285714	4	NA	0	NA	21.8	6.7	347	14.4	3.1	17	16	22	8.9	101	1.4	87	132
11503970	39205734	27094600	4	11652	11503970	M	18/2/2128	6.170833333	69.11613023	WHITE	1	f	5.69	t	0	1	11503970	1.59	23.47	0.41	61	57.243902	3.878049	1	68.30769231	106.6	56.28	68.44	17.59259259	37.33	99.04	179	3	NA	0	NA	25.2	8.2	251	10.9	2.9	16	21	28	8.1	96	1	133	135
11503970	36860142	29267238	3	11651	11503970	M	18/2/2128	37.84236111	68.89532914	WHITE	0	f	3.27	t	30	0	11503970	0.38	11.8	0.22	55	53.636364	1.727273	1	70.34615385	92.72	53.68	63.03846154	18.96153846	36.37285714	97.30769231	266.3333333	2	NA	0	NA	30	9.6	206	11.6	2.2	11	27	32	7.8	93	1.2	277	132
11512225	38437161	25066111	2	11712	11512225	M		6.783333333	70.6101206	WHITE	0	t	3.63	t	30	0	11512225	0.61	5.87	0.81	8	7.246914	0.753086	0	61.7826087	132.7826087	59.17391304	77.08695652	20.625	36.35777778	98.41666667	83.9375	2	NA	0	NA	23.4	7	128	6.6	3.4	17	14	57	7.8	109	5	65	138
11547745	30212189	29837616	4	11983	11547745	M	17/1/2130	11.67083333	91.01228447	WHITE	1	t	5.39	t	7	1	11547745	0.45	3.51	0.83	5	4.228916	0.542169	0	76.64516129	108.1851852	53.55555556	66.85185185	22.88709677	37.50125	97.23333333	88	2	NA	0	NA	25.5	7.9	238	5.7	3.7	11	26	26	8.1	104	0.9	88	141
11553956	36129426	28020661	3	12042	11553956	F	5/6/2172	16.56597222	71.22298313	BLACK/AFRICAN	AMERICAN	0	t	2.56	30	0	0	11553956	0.79	5.46	1	5.530973	4.831858	0.699115	0	93.76	97.88	66.32	74.8	24.64	36.91142857	94.32	114.6666667	2	NA	0	NA	42.3	13.1	229	7.5	3.3	12	30	20	9.2	91	0.9	107
11554620	31545047	20520624	3	12048	11554620	F		5.473611111	68.65126174	WHITE	0	f	1.63	t	30	0	11554620	0.42	1.98	0.32	8	6.1875	1.3125	0	79.52	100.4166667	61.25	73.58333333	19.88	36.84285714	98.92	197.8	3	NA	0	NA	29.4	8.9	106	2.9	3.6	9	24	36	7.6	97	1.5	137	137
11558942	31255985	24509205	10	12081	11558942	M		21.24583333	82.63693607	BLACK/AFRICAN	AMERICAN	0	t	10.57	30	0	0	11558942	1.3	32.26	2	17.663158	16.978947	0.684211	1	70	101.5833333	61.58333333	74.04347826	26.6875	37.42375	95.30434783	126.2	3	NA	0	NA	30	10.2	272	32.9	3.2	13	28	33	8.7	99	1.6	115
11564045	33606601	27081037	7	12115	11564045	F		7.681944444	71.60728952	WHITE	0	t	2.52	t	30	0	11564045	0.99	9.84	1.12	10	8.785714	0.883929	0	77.8	102.9393939	51.15151515	67	18.19230769		97.38461538	112	2	NA	0	NA	27.1	8.9	114	12.3	NA	14	22	21	8.2	106	1.1	97	140
11575157	39569787	24340333	2	12210	11575157	F		6.05625	70.88427794	BLACK/AFRICAN	AMERICAN	0	t	1.94	30	0	0	11575157	0.56	6.37	2	3.572165	3.283505	0.28866	0	85.44	128.125	72.66666667	85.875	18.92307692	36.79833333	92.8	172.2	2	NA	0	NA	38.5	11.9	193	6.2	3.9	10	32	7	9	95	0.7	114
11577197	39841305	26311315	4	12228	11577197	M	30/12/2201	4.65	87.48346583	WHITE	0	f	1.59	t	30	0	11577197	0.6	6.66	0.84	9	7.928571	0.714286	0	82.48148148	120.56	55.92	71.16	21.44444444	36.52285714	96.11111111	122.8571429	3	NA	0	NA	33	10.4	47	6.9	3.2	12	22	37	7.8	98	0.9	149	133
11577197	39778644	20670725	5	12231	11577197	M	30/12/2201	5.948611111	88.03025133	WHITE	0	f	5.95	t	30	0	11577197	1.16	8.74	3.31	3	2.640483	0.350453	0	72.64	133.5833333	63.95652174	82.25	18.68	37.14857143	99.12	231.6	3	NA	0	NA	26.8	8	176	10.5	3.3	21	19	126	8.5	111	2.7	261	148
11577197	39158918	21364685	6	12229	11577197	M	30/12/2201	23.30138889	87.88980411	WHITE	0	f	6.39	t	30	0	11577197	0.39	4.75	0.81	6	5.864198	0.481481	0	81.8	104.9583333	49.08333333	65.625	20.625	36.67875	96.29166667	112.25	2	NA	0	NA	26	7.9	66	5.3	NA	16	18	57	7.7	106	1.1	85	139
11577197	36945543	25655115	4	12232	11577197	M	30/12/2201	6.972916667	88.08792998	WHITE	0	f	5.96	t	30	0	11577197	0.34	4.05	1.31	3	3.091603	0.259542	0	72.79166667	118.96	46.88	64.77272727	17.33333333	36.98666667	98.6	188.5	1	NA	0	NA	19.1	6.2	169	7	2.9	18	17	131	8.3	92	4	169	130
11577197	34383089	23685407	2	12234	11577197	M	30/12/2201	44.61805556	88.11860599	WHITE	0	f	1.15	t	30	0	11577197	0.78	6.64	2.32	3	2.862069	0.336207	0	74.82758621	123.2758621	59.65517241	78.10344828	20.26923077	36.77571429	98.48275862	303.5	1	NA	0	NA	28	8.5	136	6.9	2.9	19	21	125	8.3	109	2.3	246	149
11589090	38890592	20512615	4	12315	11589090	F	10/9/2158	2.255555556	83.68409172	UNKNOWN	1	t	2.85	t	0	1	11589090	0.29	13.1	0.58	23	22.586207	0.5	1	110.9583333	118.9714286	48.51428571	74.6969697	20.53846154	36.73166667	96.68	141.1666667	3	NA	0	NA	24.4	8.1	108	12.4	1.9	14	20	43	5.8	106	2.5	133	141
11592968	37244481	25692931	6	12338	11592968	M		7.1	59.85592604	BLACK/AFRICAN	AMERICAN	0	f	6.94	30	0	0	11592968	0.12	8.63	1	15.625	15.410714	0.214286	1	119.3265306	93.86	58.28	69.28	26.24489796	37.86307692	99.30769231	218.2413793	4	NA	0	NA	23.4	6.8	91	11.5	2.5	17	12	54	6.6	119	1.3	127
11592968	33445309	25912922	6	12337	11592968	M		16.14930556	59.68082714	BLACK/AFRICAN	AMERICAN	0	t	7.29	30	0	0	11592968	0.76	10.11	2	5.691099	5.293194	0.397906	0	93	105.8571429	79.2	87.42857143	26.36842105	37.67857143	99.47058824	322.826087	4	NA	0	NA	31.7	9.8	93	13	2.5	15	16	40	7.6	112	0.9	296
11592968	32185704	24892689	2	12340	11592968	M		8.140972222	59.96545198	BLACK/AFRICAN	AMERICAN	0	f	2.23	30	0	0	11592968	0.82	9.76	1	7.100671	6.550336	0.550336	0	113.1538462	107.8	69.06666667	78.1	18.49056604	38.055	99.17307692	272.8333333	4	NA	0	NA	30.3	8.8	159	10	3.4	1	20	41	7.8	110	1	226
11596232	30041148	22319284	4	12370	11596232	F	24/4/2186	11.85486111	65.99088603	UNKNOWN	0	t	0.84	t	30	0	11596232	0.58	12.83	0.47	29	27.297872	1.234043	1	81.6	117.2631579	81	92.21052632	16.8	36.566	96.85	112.6	3	NA	0	NA	32.3	10	92	10.4	3.1	9	32	13	8.2	97	0.4	96	140
11604088	38990157	26446915	2	12438	11604088	M	11/12/2180	4.652777778	73.93232721	WHITE	1	f	4.75	t	0	1	11604088	0.44	13.66	0.35	40	39.028571	1.257143	1	97.05263158	111.7894737	54.57894737	68.52631579	20	36.7075	90	183	3	NA	0	NA	27.9	8.3	151	9.6	3.4	11	23	16	9.1	97	0.9	187	132
11604088	36901905	21394325	3	12436	11604088	M	11/12/2180	6.893055556	73.73566156	WHITE	0	f	4.24	t	30	0	11604088	0.2	9.62	0.27	36	35.62963	0.740741	1	86.29166667	121.7391304	61.65217391	75.73913043	21.72	36.56666667	91.95833333	235.5	2	NA	0	NA	27.9	8.3	170	9	NA	14	19	24	8.6	106	0.7	197	140
11604088	33294870	27931638	2	12437	11604088	M	11/12/2180	10.02430556	73.87569619	WHITE	0	f	5.64	t	20	1	11604088	0.37	7.7	0.62	13	12.419355	0.596774	1	95.54166667	115.125	57.41666667	70.58333333	23.16666667	36.78857143	92.16	316.5	2	NA	0	NA	31.9	9.5	225	9	NA	13	20	16	8.9	98	0.9	164	131
11619087	39629110	25145921	3	12558	11619087	F	23/4/2130	9.084722222	76.37950516	WHITE	0	f	1.37	t	30	0	11619087	1.08	9.3	1.34	8	6.940299	0.80597	0	75.86956522	157.1428571	54.66666667	79.76190476	17.125	37.51	97.73913043	201.9	2	NA	0	NA	23.1	7.1	179	11.9	3.6	15	18	47	8.5	94	3.3	108	129
11619087	39629110	25145921	3	12558	11619087	F	23/4/2130	9.084722222	76.37950516	WHITE	0	f	1.37	t	30	0	11619087	1.08	9.3	1.34	8	6.940299	0.80597	0	75.86956522	157.1428571	54.66666667	79.76190476	17.125	37.51	97.73913043	201.9	2	NA	0	NA	23.1	7.1	179	11.9	3.6	15	18	47	8.5	94	3.3	108	129
11619087	37338100	23880481	2	12560	11619087	F	23/4/2130	11.45486111	76.75360834	WHITE	0	f	1.62	t	30	0	11619087	0.7	12.95	1.47	9	8.809524	0.47619	0	80.77272727	147.32	61.44	85.96	15.95652174	37.25166667	95.52380952	211.8571429	2	NA	0	NA	22	6.6	306	6.3	2.4	14	20	12	8.5	98	1.4	130	134
11619087	37338100	23880481	2	12560	11619087	F	23/4/2130	11.45486111	76.75360834	WHITE	0	f	1.62	t	30	0	11619087	0.7	12.95	1.47	9	8.809524	0.47619	0	80.77272727	147.32	61.44	85.96	15.95652174	37.25166667	95.52380952	211.8571429	2	NA	0	NA	22	6.6	306	6.3	2.4	14	20	12	8.5	98	1.4	130	134
11619087	37197918	29215880	2	12553	11619087	F	23/4/2130	3.783333333	72.06000223	WHITE	0	f	3.73	t	30	0	11619087	0.3564	4.544	0.99	5	4.589899	0.36	0	74.8125	153.46875	64.125	85.8125	16.59375	36.64	97.09375	291.0909091	1	NA	0	NA	32.2	10.7	172	6.3	NA	11	21	19	7.8	98	1.1	191	130
11619087	37197918	29215880	2	12553	11619087	F	23/4/2130	3.783333333	72.06000223	WHITE	0	f	3.73	t	30	0	11619087	0.3564	4.544	0.99	5	4.589899	0.36	0	74.8125	153.46875	64.125	85.8125	16.59375	36.64	97.09375	291.0909091	1	NA	0	NA	32.2	10.7	172	6.3	NA	11	21	19	7.8	98	1.1	191	130
11619087	36458147	20557444	3	12551	11619087	F	23/4/2130	7.129166667	71.07648384	WHITE	0	f	3.59	t	30	0	11619087	0.162	7.956	0.828	10	9.608696	0.195652	0	95.5	180.9714286	68.11428571	95.37142857	21.40540541	37.71111111	97.97222222	189.4375	3	NA	0	NA	39.7	13.1	291	9	3.6	12	20	19	8.2	97	0.9	83	136
11619087	36458147	20557444	3	12551	11619087	F	23/4/2130	7.129166667	71.07648384	WHITE	0	f	3.59	t	30	0	11619087	0.162	7.956	0.828	10	9.608696	0.195652	0	95.5	180.9714286	68.11428571	95.37142857	21.40540541	37.71111111	97.97222222	189.4375	3	NA	0	NA	39.7	13.1	291	9	3.6	12	20	19	8.2	97	0.9	83	136
11619087	31150679	28378701	2	12559	11619087	F	23/4/2130	7.467361111	76.45544986	WHITE	0	f	2.08	t	30	0	11619087	0.97	14.14	2.12	7	6.669811	0.457547	0	79.84615385	170.12	61.2	88.24	17.09259259	37.40428571	99.30769231	138.6666667	3	NA	0	NA	24.2	7.4	277	13.6	3.2	17	22	25	8	101	2.3	100	137
11619087	31150679	28378701	2	12559	11619087	F	23/4/2130	7.467361111	76.45544986	WHITE	0	f	2.08	t	30	0	11619087	0.97	14.14	2.12	7	6.669811	0.457547	0	79.84615385	170.12	61.2	88.24	17.09259259	37.40428571	99.30769231	138.6666667	3	NA	0	NA	24.2	7.4	277	13.6	3.2	17	22	25	8	101	2.3	100	137
11630846	39459964	25590924	3	12629	11630846	F	23/9/2161	5.346527778	71.71473944	WHITE	1	t	5.29	t	0	1	11630846	0.19	9.53	0.33	29	28.878788	0.575758	1	98.10416667	105.1914894	52.68085106	65.59574468	22.19	37.47571429	99.4375	131.6666667	3	NA	0	NA	21.7	6.3	56	10.3	NA	14	18	20	6.9	103	1.1	106	136
11634090	34052804	27250714	2	12648	11634090	M		4.572222222	68.2142819	WHITE	0	t	2.52	t	30	0	11634090	0.12	8.78	0.96	9	9.145833	0.125	0	61.58333333	119.375	64.16666667	80.33333333	14.86956522	36.4	89.41666667	139	1	NA	0	NA	43.2	13.5	266	9.9	NA	13	23	26	8.7	104	1.4	139	140
11647491	30977101	27009543	3	12757	11647491	M		15.23541667	64.17093119	WHITE	0	t	6.36	t	30	0	11647491	0.88	6.08	0.92	8	6.608696	0.956522	0	72.39285714	152.0769231	85.46153846	100.76	19.78571429	36.712	98.10714286	152.4	2	NA	0	NA	44.9	15.6	167	8	3.6	12	24	14	8.9	102	0.8	118	138
11658675	39768846	25483847	3	12868	11658675	M	11/12/2157	6.759027778	71.80673415	WHITE	0	f	0.93	t	30	0	11658675	0.73	4.93	0.54	10	9.12963	1.351852	0	76.10526316	109.2222222	71	82.94444444	15.89473684	36.87833333	93.36842105	81	2	NA	0	NA	33.3	11	120	4.8	2.7	13	20	32	8.7	105	0.9	81	138
11658675	39582364	23997967	3	12851	11658675	M	11/12/2157	3.243055556	66.702122	WHITE	0	t	1.25	t	30	0	11658675	0.2288	7.1368	0.9416	8	7.579439	0.242991	0	72.625	118.12	61.84	75.32	17.12	36.685	94.08	133.6666667	1	NA	0	NA	31.6	10.4	239	6.1	3.6	13	23	15	9.2	101	0.4	108	139
11658675	38572232	24700350	2	12867	11658675	M	11/12/2157	2.104861111	71.16800429	WHITE	0	f	2.11	t	30	0	11658675	1.09	7.28	0.64	13	11.375	1.703125	1	81.54166667	112.6818182	63.22727273	74.09090909	14.45833333	36.97333333	92.91666667	87	2	NA	0	NA	31	9.9	91	4.9	2.9	11	31	13	8.4	100	0.6	87	140
11658675	37656629	29129737	2	12863	11658675	M	11/12/2157	6.092361111	68.49851849	WHITE	0	f	1.89	t	30	0	11658675	0.3774	2.1352	0.4998	5	4.272109	0.755102	0	79.06666667	104.2258065	52.4516129	64.7	19.33333333	37.2625	94.13793103	75	3	NA	0	NA	31	10.2	92	3.4	3.5	11	26	14	8.2	100	0.7	75	135
11658675	36219274	27634587	2	12856	11658675	M	11/12/2157	4.025694444	67.74831953	WHITE	0	f	2.1	t	30	0	11658675	0.114	2.556	0.321	8	7.962617	0.35514	0	62.52173913	109.047619	60.47619048	72.0952381	15.30434783	36.5825	91.63636364	184	2	NA	0	NA	36.5	12.5	137	2.2	3.9	11	26	15	8.9	97	0.5	120	138
11658675	34191025	27777926	3	12858	11658675	M	11/12/2157	7.238888889	67.92871743	WHITE	0	f	4.3	t	30	0	11658675	0.3157	5.8058	1.309	5	4.435294	0.241176	0	81.30769231	102.6	59.76	69.84	15.44444444	37.34285714	93.12	82	1	NA	0	NA	33.2	11.5	145	7.6	3.7	10	30	10	8.2	98	0.6	82	138
11658675	33577025	21501480	3	12865	11658675	M	11/12/2157	4.866666667	69.98844769	WHITE	0	f	2.19	t	30	0	11658675	0.7	3.35	0.64	6	5.234375	1.09375	0	81.25	120.0416667	61.83333333	76.58333333	19.25	37.2975	93.29166667	73	3	11658675	1	9	31	9.9	128	4.8	NA	11	37	14	8.8	99	0.5	73	143
11658675	33401284	25184502	2	12860	11658675	M	11/12/2157	3.021527778	68.11310051	WHITE	0	f	0.92	t	30	0	11658675	0.1768	2.3764	2.496	1	0.952083	0.070833	0	82.27272727	109.2380952	61.61904762	72.04761905	15.59090909	36.96333333	92.40909091	128	2	NA	0	NA	34.6	11.3	210	5.2	NA	13	29	7	8.9	97	0.6	128	135
11658675	30327469	25714328	2	12866	11658675	M	11/12/2157	1.268055556	70.48327943	WHITE	0	f	1.28	t	30	0	11658675	0.58	3.1	0.99	4	3.131313	0.585859	0	75.95833333	111.2380952	60.68181818	73.76190476	17.7	37.015	96.08	74.5	2	NA	0	NA	29.9	9.5	123	4.9	2.8	9	27	10	6.9	98	0.3	74	140
11665626	34038447	29537991	4	12918	11665626	M	4/6/2150	56.10902778	64.08928061	BLACK/AFRICAN	AMERICAN	0	t	22.48	30	0	0	11665626	0.27	2.72	0	8.305556	7.555556	0.75	0	81.55555556	125.7631579	53.26315789	73.43589744	21.93902439	37.439	93.97435897	113.75	4	NA	0	NA	22.5	6.8	127	3.5	3	11	25	19	8.8	97	2.9	83
11669879	39410845	22310044	2	12967	11669879	M	6/4/2178	15.07222222	81.17515335	WHITE	0	f	7.04	t	30	0	11669879	1.14	13.47	1.92	8	7.015625	0.59375	0	76.33333333	124.826087	58.26086957	78.625	19.56	37.276	97.70833333	86	4	NA	0	NA	29.1	9.1	250	15.3	NA	15	23	27	8.1	107	1.2	95	141
11676232	33588812	24542367	2	13012	11676232	F		8.726388889	86.0220668	WHITE	0	t	3.78	t	30	0	11676232	0.67	9.34	1.33	8	7.022556	0.503759	0	75.73076923	97.28	43.04	55.96	22.57692308	36.834	90.96153846	126.25	2	NA	0	NA	37.7	11.8	126	12	3.4	15	21	24	8.5	105	1.3	94	137
11676232	33588812	24542367	2	13012	11676232	F		8.726388889	86.0220668	WHITE	0	t	3.78	t	30	0	11676232	0.67	9.34	1.33	8	7.022556	0.503759	0	75.73076923	97.28	43.04	55.96	22.57692308	36.834	90.96153846	126.25	2	NA	0	NA	37.7	11.8	126	12	3.4	15	21	24	8.5	105	1.3	94	137
11676232	32821106	29113946	2	13013	11676232	F		10.08055556	86.71108486	WHITE	0	f	8.13	t	30	0	11676232	0.72	6.93	2.01	4	3.447761	0.358209	0	62.57692308	106.5652174	47.82608696	62.2173913	18.69230769	36.87	91.69230769	92.33333333	1	NA	0	NA	37	11.4	208	7.4	NA	13	19	27	8.6	109	1.5	98	139
11676232	32821106	29113946	2	13013	11676232	F		10.08055556	86.71108486	WHITE	0	f	8.13	t	30	0	11676232	0.72	6.93	2.01	4	3.447761	0.358209	0	62.57692308	106.5652174	47.82608696	62.2173913	18.69230769	36.87	91.69230769	92.33333333	1	NA	0	NA	37	11.4	208	7.4	NA	13	19	27	8.6	109	1.5	98	139
11686774	32792076	26212411	6	13103	11686774	M	11/2/2132	14.49444444	70.07312823	WHITE	1	t	1.1	t	0	1	11686774	0.78	11.99	0.51	25	23.509804	1.529412	1	139.2325581	98.76	67.48	81.28571429	16.80357143	36.665	86.52	233.5	3	NA	0	NA	25.5	7.9	77	13.5	3.6	13	17	108	7.8	92	2.1	201	128
11712299	38434653	29812235	5	13269	11712299	M	4/8/2167	14.96527778	72.38794674	AMERICAN	INDIAN/ALASKA	NATIVE	0	t	30	0	30	0	11712299	0.26	14	0.09	154.555556	151.666667	2.888889	1	111.16	110	60.16666667	71.625	19.8	36.72875	92.5	110.3333333	3	NA	0	NA	24.9	7.2	94	6.8	2.3	7	23	27	8.1	96	0.9
11720931	36310506	21431986	2	13330	11720931	F	5/11/2146	5.797916667	79.29549868	BLACK/CARIBBEAN	ISLAND	0	t	2.43	30	0	0	11720931	0.55	2.4	2	1.505102	1.22449	0.280612	0	102.875	115.85	67.6	79.82051282	16.95	36.71125	98	100.3333333	2	NA	0	NA	23.2	7.1	341	5.3	3.5	13	21	8	9.7	103	0.7	90
11720931	31173737	23114788	3	13332	11720931	F	5/11/2146	21.08819444	80.559343	BLACK/CARIBBEAN	ISLAND	0	f	6.96	30	0	0	11720931	0.54	8.52	1	10.066667	9.466667	0.6	0	78.13333333	97.65909091	61.5	73.06818182	15.04347826	36.53285714	95.84444444	287.6666667	0	NA	0	NA	32.5	10.1	302	8.5	3	11	21	23	9.9	113	0.6	191
11722704	31698318	20445085	3	13350	11722704	F		2.936111111	86.32359641	WHITE	0	t	0.7	t	30	0	11722704	0.92	6.94	1.29	6	5.379845	0.713178	0	71.14285714	117.2857143	61.21428571	77.35714286	21.92857143	36.73333333	95.64285714	104.5	2	NA	0	NA	30.4	10.5	353	9.5	3.4	14	20	14	8.4	101	0.7	97	138
11724388	32510245	28153629	3	13367	11724388	M		4.553472222	81.81943958	WHITE	0	t	1.28	t	30	0	11724388	0.83	24.35	0.62	41	39.274194	1.33871	1	77.68965517	109.3684211	65.40350877	78.63157895	20.51724138	36.80285714	95.53448276	97.5	2	NA	0	NA	24.9	8	195	11.8	2.3	9	18	30	7.6	101	1.4	90	133
11725345	36108847	21592243	3	13375	11725345	M		18.11180556	74.05084338	UNKNOWN	0	t	10.06	t	30	0	11725345	0.76	15.88	2.08	8	7.634615	0.365385	0	91.8	115.7391304	56.60869565	70.56521739	18.2	37.045	99.44	76.4	3	NA	0	NA	26.5	8.7	309	13.7	3.4	17	16	19	8.3	106	0.8	70	137
11725800	38402909	21632192	2	13377	11725800	F	13/4/2161	13.02083333	70.22111892	WHITE	-	OTHER	EUROPEAN	0	30	0		30	0	11725800	1	20.83	0.2	107.2	104.15	3.05	1	124.037037	102.35	52.7	65.2	21.89285714	37.99714286	96.80769231	97.5	4	NA	0		29.3	9.5	193	13.5	3.3	14	21	17	7.9	94
11725800	36233879	20624617	4	13379	11725800	F	13/4/2161	13.98333333	73.24190719	WHITE	-	OTHER	EUROPEAN	1	-1	1		-1	1	11725800	0	11.62	0.12	99.666667	96.833333	2.833333	1	101.6982759	110.7053571	63.99115044	74.46902655	20.785	37.02555556	97.53	217.1428571	4	NA	0		30.8	9.8	174	12.3		14	26	67	8.9	100
11727202	38130808	26960264	3	13395	11727202	F	11/12/2146	4.247916667	91.93021278	WHITE	1	t	4.13	t	1	1	11727202	0.63	6.93	1.05	7	6.6	0.6	0	79.83333333	131	79.5	95.25	19.08333333	36.61142857	97.08333333	146.375	3	NA	0	NA	35.3	12.2	381	7.6	3.5	17	22	15	9.2	84	0.8	137	127
11738511	31222837	28821534	8	13472	11738511	M	4/6/2150	0.473611111	85.42300463	WHITE	1	t	0.49	t	0	1	11738511	0.48	10.41	1.21	9	8.603306	0.396694	0	60.55555556	90.18181818	56.63636364	67.45454545	21.66666667		98.55555556	176	2	NA	0	NA	33.6	10.4	93	12.1	2.9	15	15	61	7.3	113	2.6	144	145
11744705	39183534	21174093	4	13520	11744705	F	10/7/2168	0.779166667	69.52189142	UNKNOWN	1	t	0.89	t	0	1	11744705	0.63	29.2	1.26	24	23.174603	0.5	1	99.28125	132.5	74.6	77.6875	19.1969697	36.72333333	97.67857143	287.4	3	NA	0	NA	26.9	8.5	264	31.4	2.2	15	12	34	8.4	112	1	260	138
11750652	38196129	26088164	3	13578	11750652	M		19.63263889	77.24019562	WHITE	0	t	2.72	t	30	0	11750652	0.65	3.75	1.53	3	2.45098	0.424837	0	98.04166667	107.875	64.16666667	74.125	23.04166667	36.69	92.04166667	147	2	NA	0	NA	44	13.2	98	6.1	3.8	11	36	15	8.7	90	0.8	112	143
11752559	31927679	26383749	9	13592	11752559	F		28.13541667	80.01813295	UNKNOWN	0	t	18.3	t	30	0	11752559	0.57	15.29	1.5	11	10.193333	0.38	0	75.15151515	111.1515152	57.45454545	75.66666667	25.75	36.59428571	93.97058824	155.16	3	NA	0	NA	27.7	8.2	98	13	NA	10	17	15	8.1	109	0.8	119	142
11753327	39259067	29881051	6	13601	11753327	M		6.373611111	68.08302144	WHITE	0	t	5.37	t	30	0	11753327	0.588	17.64	2.583	7	6.829268	0.227642	0	100.0333333	105.016129	57	71.27419355	18.14516129		98.33333333	125.4210526	3	NA	0	NA	26.7	8.8	103	11.4	NA	8	23	15		111	0.7	99	142
11758767	38895487	20892946	2	13633	11758767	F		15.65277778	76.15606091	UNKNOWN	0	t	4.23	t	30	0	11758767	0.56	8.69	0.37	25	23.486486	1.513514	1	80.04	123.8	60.48	77.44	13.92	36.85714286	95.72	102	2	NA	0	NA	26.7	8.7	148	7	NA	12	25	25	8	89	1.8	96	131
11760589	33565240	29165756	3	13648	11760589	M		7.034722222	92.84172031	WHITE	0	f	1.07	t	30	0	11760589	0.675	4.692	1.5	4	3.128	0.45	0	96.34883721	94.80952381	62.35714286	69.54761905	25.88372093	36.6025	96.3255814	186.4	2	11760589	1	9	31.4	9.4	272	6.8	NA	12	24	22	8.5	105	1.1	108	142
11766333	31024755	28796170	7	13703	11766333	F	29/9/2126	8.130555556	58.31363924	WHITE	0	f	8.13	t	30	0	11766333	0.44	8.52	0.81	11	10.518519	0.54321	0	77.79166667	116.0769231	50.73076923	74.11538462	16.08333333	37.36166667	98.26086957	236.125	3	NA	0	NA	25.9	8.2	219	10.1	NA	14	28	27	8.2	94	1.4	131	134
11778436	33754662	24657370	3	13781	11778436	M		6.14375	71.11572335	WHITE	0	f	2.96	t	30	0	11778436	0.18	10.4	0.12	88	86.666667	1.5	1	67.45454545	134.0625	75.75	86.72727273	16.39705882	37.25428571	97.33333333	163.5	2	NA	0	NA	37.9	12.3	137	10.8	NA	13	24	15	7.6	105	0.7	124	139
11779764	36673833	22120134	2	13790	11779764	F		6.266666667	83.99152997	WHITE	0	f	1.35	t	30	0	11779764	0.62	5.19	1.3	4	3.992308	0.476923	0	68.92	130.44	58.44	76.24	18.92	36.65666667	97.16	102	1	NA	0	NA	31.3	9.1	254	7.3	3.4	12	24	22	8.8	102	1	97	140
11787761	38440680	27886430	5	13836	11787761	F		0.99375	91.01931558	WHITE	0	t	0.92	t	30	0	11787761	0.58	2.9	0.47	7	6.170213	1.234043	0	99.5	114.875	58.375	70.625	24.1	37.334	96.2	83.5	3	NA	0	NA	25.7	8.4	75	2.9	NA	9	24	10	9.3	95	0.7	86	130
11793360	34959970	21131323	2	13872	11793360	M		9.529166667	65.54223486	WHITE	0	f	4.1	t	30	0	11793360	0.18	8.46	0.55	16	15.381818	0.327273	1	67.10714286	123.2	71.84	86.56	18.30357143	36.91428571	94.71428571	274.7333333	2	NA	0	NA	26.3	8	274	9.2	2.8	17	17	38	8	95	1.9	192	133
11793360	32261584	21073134	2	13870	11793360	M		1.736805556	63.27654526	WHITE	0	t	0.93	t	30	0	11793360	0.6832	10.0772	1.22	9	8.26	0.56	0	51.36842105	131.9411765	63.94117647	81.23529412	14.21052632	36.235	96.73684211	119.1666667	2	NA	0	NA	32.9	10.5	142	5.3	4	11	25	29	7.8	102	1.1	83	140
11793360	30239083	27732822	3	13871	11793360	M		7.621527778	65.42908689	WHITE	0	f	0.95	t	30	0	11793360	1.02	11.12	0.64	19	17.375	1.59375	1	62.95	137.7	61.8	84.52380952	15.95238095	36.735	93.35	224.2857143	2	NA	0	NA	26.5	8.2	206	11.7	3	15	17	38	7.5	100	1.9	156	132
11803754	33689275	27100208	2	13933	11803754	M		5.272222222	69.17867469	WHITE	0	t	1.25	t	30	0	11803754	0.46	7.79	2.19	4	3.557078	0.210046	0	77.04	105.9827586	48.89655172	65.5862069	17.48076923	36.7275	97.65384615	127.3043478	2	NA	0	NA	27.5	9.2	139	10	NA	13	20	13	8.3	106	1.2	105	137
11804278	37087219	25818525	3	13938	11804278	F		13.52638889	73.93387854	WHITE	0	t	7.45	t	30	0	11804278	0.97	7.12	1.55	5	4.593548	0.625806	0	70.33333333	165.4333333	55.96666667	85.66666667	19.96875	36.71666667	94.26666667	136.3333333	2	NA	0	NA	32.1	10.1	376	7.8	3.2	11	19	21	8.5	110	1.4	110	144
11807843	37657970	20561503	2	13954	11807843	M	23/7/2148	7.478472222	79.90526745	BLACK/AFRICAN	AMERICAN	0	f	1.69	30	0	0	11807843	1.61	12.92	1	10.304965	9.163121	1.141844	0	91.05555556	112.625	56.8	75.05	18.27777778	36.80285714	98.22222222	132.3333333	3	NA	0	NA	23.9	7.8	207	14.1		14	21	16	8.9	99	1	125
11807843	36612179	28397513	2	13952	11807843	M	23/7/2148	13.45902778	78.04915029	BLACK/AFRICAN	AMERICAN	0	t	10.72	30	0	0	11807843	0.735	7.9485	2	5.37013	4.915584	0.454545	0	75.71428571	141.2884615	65.78846154	89.53703704	14.34615385	37.455	100	169	1	NA	0	NA	29.3	9.9	148	8.3		11	22	8	8.1	108	0.6	152
11807843	32805880	20301412	2	13953	11807843	M	23/7/2148	4.733333333	79.77354923	BLACK/AFRICAN	AMERICAN	0	f	2.58	30	0	0	11807843	0.75	13.56	0	31.8	30.133333	1.666667	1	123.04	119.875	65.5	80.45833333	24.96	38.875	98.44	128.1428571	4	NA	0	NA	29	9.5	99	11.5	3.5	15	21	23	8.2	105	1.3	106
11818101	38389114	27152856	4	14032	11818101	M		7.980555556	54.63607029	HISPANIC/LATINO	-	PUERTO	RICAN	0	30	0		30	0	11818101	0	11.35	1.03	11.398058	11.019417	0.378641	0	78.47058824	113.1304348	75.60869565	89.2	29.36904762	36.35333333	95.42424242	337.4	4	NA	0		36.7	12	133	9.3	2.5	14	16	20	7.9	98
11818101	34988733	24650524	2	14031	11818101	M		18.525	52.68784714	HISPANIC/LATINO	-	PUERTO	RICAN	0	30	0		30	0	11818101	1	10.66	0.53	22.264151	20.113208	2.150943	1	60.51351351	106.9032258	60.5483871	71.12903226	17.19736842	37.15142857	97.64864865	198.3333333	2	NA	0		27.5	8.8	239	13.1	3.7	13	22	27	8.7	101
11835616	37395792	29920276	3	14145	11835616	M	9/9/2140	12.22708333	59.55962325	WHITE	0	t	1.16	t	30	0	11835616	0.01	0.07	0.19	0	0.368421	0.052632	0	92.92	105.3333333	64.08333333	76.54166667	26.125	37.128	96	100	4	NA	0	NA	23.6	7.6	36	0.3	2.6	9	18	24	7.6	104	1.2	99	136
11851908	31188637	21362793	3	14270	11851908	F	2/6/2182	3.223611111	72.09843557	BLACK/AFRICAN	AMERICAN	0	t	2.44	30	0	0	11851908	0.0804	3.6725	1	4.913459	4.808196	0.105263	0	68.16666667	119.25	63.75	77.16666667	15.42	35.50909091	99.70833333	181.8	2	NA	0	NA	32.8	10.7	217	6.5		17	14	41	7.4	104	3.1	112
11851915	36139325	23197270	4	14274	11851915	M	29/11/2187	25.65138889	62.84115083	ASIAN	-	CHINESE	1	t	19	1	19	1	11851915	0.73	23	0.24	99.833333	96.791667	3.041667	1	112.2954545	104.4	58.56	69.2	22.04545455	37.00833333	93.68181818	85.66666667	3	NA	0	NA	22.7	7.9	244	21.8	2.2	15	18	24	7.6	84	1.3
11854310	37734384	21295160	4	14290	11854310	F	6/5/2183	20.52291667	68.24110156	WHITE	0	t	10.38	t	27	1	11854310	0.79	7.73	1.91	4	4.04712	0.413613	0	123.72	94.4	62.48	71.92	19.76	36.76166667	98.2	105	3	NA	0	NA	23.5	7.3	179	10.8	3.1	17	18	87	8.6	100	3.7	73	138
11862995	31053289	23490078	2	14362	11862995	F		22.04513889	81.99020155	UNKNOWN	0	t	21.95	t	30	0	11862995	0.31	6.47	1.01	7	6.405941	0.306931	0	58.16	127.04	58.16	82.72	23.5	36.77833333	92.92307692	216.3333333	1	NA	0	NA	34.8	10.6	154	6.5	2.6	10	25	21	7.3	104	0.7	226	137
11868667	32772861	24312611	2	14413	11868667	F		10.87708333	66.64504546	BLACK/AFRICAN	AMERICAN	0	f	1.24	30	0	0	11868667	1.48	19.22	3	6.923077	6.428094	0.494983	0	68.6	146.7391304	62.52173913	85.47826087	19.4	37.36166667	94.72	247	3	NA	0	NA	31.9	10.1	175	23.7		21	19	71	8.8	99	2.3	203
11869424	30208492	24279494	2	14420	11869424	M	28/10/2159	0.935416667	91.71962942	UNKNOWN	0	t	0.94	t	30	0	11869424	0.68	5.64	0.65	10	8.676923	1.046154	0	69.85714286	163.4210526	64.84210526	90.21052632	17.28571429	36.478	98.38095238	80.66666667	1	NA	0	NA	24.9	7.6	152	7.2	2.1	13	20	22	8	107	1	63	141
11871434	38573166	22356021	5	14441	11871434	M	26/9/2145	32.99097222	78.75644869	WHITE	-	RUSSIAN	0	f	30	0	30	0	11871434	0.82	19	0.52	38.538462	36.961538	1.576923	1	88.68292683	101.975	56.1	66.6	24.74390244	37.3825	98.975	121.3333333	4	NA	0	NA	27.7	9.1	196	20.7	3.1	15	26	38	7.7	81	1
11871434	35053869	25624380	3	14442	11871434	M	26/9/2145	5.907638889	79.16458373	WHITE	-	RUSSIAN	0	f	30	0	30	0	11871434	0.96	6	1.97	3.390863	2.903553	0.48731	0	79.67857143	102.1538462	56.76923077	70.07692308	21.72413793	36.675	99.53571429	135.25	2	NA	0	NA	30.1	8.9	128	7.7		15	26	86	9.5	102	1.2
11871434	34384630	22275848	2	14439	11871434	M	26/9/2145	7.639583333	78.01243856	OTHER	0	f	2.27	t	30	0	11871434	0.8	7.8	1.87	5	4.171123	0.427807	0	67.69444444	102.7631579	53.76315789	65.15789474	21.80555556	36.42	97.72222222	109	2	NA	0	NA	38.7	11.8	151	7.2	NA	13	24	41	8.3	100	1.5	109	139
11871434	31361987	27578301	7	14438	11871434	M	26/9/2145	2.802777778	77.10582884	UNKNOWN	0	f	2.8	t	30	0	11871434	1.08	5.56	1.63	4	3.411043	0.662577	0	83.77777778	115.6	65	80.2	16.54761905	37.21	99.33333333	138.6666667	1	NA	0	NA	31.6	9.5	136	8.4	2.7	14	30	90	7.6	95	1.1	142	141
11871434	30870316	20868424	3	14440	11871434	M	26/9/2145	4.370138889	78.37739446	OTHER	0	f	1.24	t	30	0	11871434	0.59	10.11	0.45	24	22.466667	1.311111	1	86.92	108.92	56	71.6	26.84	37.15	97	113.5	2	NA	0	NA	28.5	9.4	145	7.1	NA	12	27	34	8.6	83	1	106	125
11877319	33032770	26087006	2	14479	11877319	M	15/11/2155	4.970138889	62.08429723	OTHER	0	t	1.88	t	30	0	11877319	0.496	10.5152	1.2772	9	8.23301	0.38835	0	110.48	120.5416667	49.45833333	65.5	29.04	36.96	95.44	136	3	NA	0	NA	36.5	12	119	10.6	4	11	29	16	8	100	0.5	110	139
11879946	33535234	27346330	6	14496	11879946	F		21.63958333	54.03606627	WHITE	0	t	5.76	t	30	0	11879946	1.85	38.81	5.54	7	7.005415	0.333935	0	87.86206897	105.6	60.86666667	74.53333333	19.46666667	37.927	99.86206897	128.1428571	4	NA	0	NA	24.4	7.7	140	32.4	2.6	14	26	29	7.1	105	1.8	114	144
11881853	36481457	27870417	3	14509	11881853	F	29/8/2156	22.86736111	68.50512081	BLACK/AFRICAN	AMERICAN	0	t	1.88	30	0	0	11881853	0.07	3.2	0	10.21875	10	0.21875	0	102.5588235	116.4166667	65.41666667	83.47222222	15.5	36.65444444	99.55882353	126.8333333	3	NA	0	NA	31	10.2	190	3.6		14	14	33	8.1	106	1.3	131
11881853	33912893	20415003	2	14510	11881853	F	29/8/2156	8.496527778	68.57519231	BLACK/AFRICAN	AMERICAN	0	f	2.16	29	1	1	11881853	0.64	27.41	1	34.207317	33.426829	0.780488	1	122.8076923	117.8461538	72.03846154	82.76923077	23.92307692	37.11	99	76.33333333	3	NA	0	NA	19.3	6.3	166	25.1	2.1	18	13	17	7	114	1.2	61
11885709	34233737	23858331	2	14549	11885709	M	11/10/2146	4.530555556	97.15199725	WHITE	0	t	1.86	t	30	0	11885709	0.78	14.27	0.86	18	16.593023	0.906977	1	102.9583333	107.952381	67.0952381	79.65	28.45833333	36.63285714	97.29166667	212.8	3	NA	0	NA	45	12.6	140	15	NA	8	21	22	8.6	98	1.3	132	134
11887646	34828893	26064753	5	14569	11887646	F		7.8625	53.84837587	BLACK/AFRICAN	AMERICAN	0	f	1.8	30	0	0	11887646	0.319	0.899	1	1.015	0.749167	0.265833	0	87.25	106.36	64.24	73.76	21.75	36.71625	96.79166667	101	3	NA	0	NA	20.6	6.4	60	2.8		15	21	9	7.6	97	3	74
11887646	32362037	29440397	7	14567	11887646	F		15.03541667	53.71638005	BLACK/AFRICAN	AMERICAN	0	f	1.23	30	0	0	11887646	0.328	2.747	1	3.75	3.35	0.4	0	83.63333333	96.1	55.33333333	64.86666667	20.4	36.76714286	97.46666667	125	3	NA	0	NA	35.4	10.3	144	4.1		15	24	21	7.4	106	4.7	64
11887646	30864744	22478186	3	14566	11887646	F		8.051388889	53.66996296	BLACK/AFRICAN	AMERICAN	0	f	3.14	30	0	0	11887646	0.774	7.068	0	28.107527	25.333333	2.774194	1	76.03846154	108.0769231	59.38461538	70.46153846	21.96153846	36.32714286	99.38461538	156.4	3	NA	0	NA	31.7	9.4	119	9.3	2.4	15	19	12	7.5	108	4.9	99
11891010	33679144	25458812	4	14604	11891010	M		4.406944444	69.88606329	WHITE	0	f	3.13	t	30	0	11891010	1.59	8.8	1.23	8	7.154472	1.292683	0	68.80645161	128.7	59.63333333	82.53333333	18.61290323	36.57142857	97.96875	123.8571429	2	NA	0	NA	22.4	7.2	244	11.9	3.3	16	19	34	8.1	94	1.3	124	128
11891514	39850737	29190702	5	14609	11891514	F		13.4	69.02281798	OTHER	0	f	3.12	t	30	0	11891514	0.48	7.87	4.66	2	1.688841	0.103004	0	69.70833333	108.016129	53.62903226	72.08064516	25.17857143	37.04782609	95.53571429	154.9677419	4	NA	0	NA	36	11.4	74	13.3	NA	13	16	20		103	0.8	138	135
11891514	39479271	29766759	2	14611	11891514	F		30.96944444	69.15020308	OTHER	0	f	6.36	t	30	0	11891514	0.98	9.85	1.79	6	5.502793	0.547486	0	63.96153846	116.6923077	50.42307692	73.53846154	19.44444444	36.73142857	99.15384615	134.8666667	3	NA	0	NA	27.4	8.4	273	10.3	NA	12	23	15	8.7	97	0.8	145	138
11893149	32956516	24625000	4	14631	11893149	F		13.08680556	47.24808514	WHITE	0	t	5.23	t	30	0	11893149	0.34	29.49	4.07	7	7.2457	0.083538	0	96.15662651	113.74375	65.2	80.00617284	20.39041096	36.42820513	98.38636364	149.173913	4	NA	0	NA	26.9	9.1	271	23.5	NA	15	22	16	9	100	0.7	147	136
11894825	39719852	27594672	3	14645	11894825	M	8/6/2170	51.88402778	81.29102295	WHITE	1	f	2.26	t	30	0	11894825	0.02	0.1	0.26	0	0.384615	0.076923	0	106.2692308	107.2037037	60.94444444	76.375	21.07692308	36.60444444	96.88461538	102.5	3	NA	0	NA	25.1	8.2	36	0.4	2.8	10	20	22	7.9	105	0.8	90	137
11897489	39948700	28241223	2	14665	11897489	M	12/9/2150	15.86388889	94.33812665	HISPANIC/LATINO	-	DOMINICAN	0	t	30	0	30	0	11897489	0	0	0.45	0.511111	0.511111	0	0	93.97674419	101.2674419	48.26744186	65.01190476	20.71590909	36.283125	99.97674419	130.6363636	4	NA	0	NA	20.3	6.4	116	2.5	2	14	13	30	7.3	98	1.4
11898134	30823916	29097577	2	14669	11898134	M		6.663194444	61.32343472	WHITE	0	t	2.88	t	30	0	11898134	0.85	19.5	0.85	24	22.941176	1	1	94.08333333	100.6666667	62.70833333	70.875	18.7	37.2075	98.33333333	113	3	NA	0	NA	19.5	6	139	10	2.9	13	21	11	8	99	0.7	99	134
11899569	32730549	24719570	4	14678	11899569	M		3.650694444	56.11688605	WHITE	0	t	1.71	t	30	0	11899569	0.0864	1.6713	0.8748	2	1.910494	0.098765	0	62.61538462	105.7083333	62.04166667	72.83333333	14.11538462	35.60428571	97.5	106.2857143	2	NA	0	NA	32.5	11	55	2.7	3.3	12	18	33	8.6	106	1.3	64	140
11900856	36510398	25331173	4	14691	11900856	M		3.777777778	79.51961363	WHITE	0	t	0.79	t	30	0	11900856	1.5	27.83	1.77	17	15.723164	0.847458	1	87.27777778	124.8125	59.125	73.125	20.11111111	36.802	91.55555556	117.5	3	NA	0	NA	37.1	11.3	199	24.9	NA	16	29	35	8	97	1.9	116	138
11906675	35975788	28311308	2	14726	11906675	M		12.75694444	71.01336633	WHITE	0	t	3.51	t	30	0	11906675	0.3885	7.2816	3.3966	2	2.143791	0.114379	0	65.44	128.8	54.24	72.32	19.72	36.66	92.64	207.1666667	2	11906675	1	9	35.5	11.5	135	11.1	NA	18	25	34	8	104	1.7	148	147
11906675	35975788	28311308	2	14726	11906675	M		12.75694444	71.01336633	WHITE	0	t	3.51	t	30	0	11906675	0.3885	7.2816	3.3966	2	2.143791	0.114379	0	65.44	128.8	54.24	72.32	19.72	36.66	92.64	207.1666667	2	11906675	1	9	35.5	11.5	135	11.1	NA	18	25	34	8	104	1.7	148	147
11908889	36489256	27147631	4	14738	11908889	M		5.381944444	63.28707017	WHITE	0	f	1.2	t	30	0	11908889	0.2812	3.198	1.6132	2	1.982395	0.174312	0	71.93103448	117.2096774	51.88709677	69.03225806	18.38333333	36.05517241	97.51724138	114.3333333	2	NA	0	NA	26.6	8.7	119	6.5	NA	11	23	15	8.8	108	1	115	138
11918408	38584152	21400352	4	14803	11918408	M		5.479166667	59.33738856	WHITE	0	t	1.44	t	30	0	11918408	0.99	9.73	2.35	5	4.140426	0.421277	0	85.32258065	143.1935484	72.74193548	92.67741935	15.63333333	36.66833333	97.3	186.0625	3	NA	0	NA	29.1	9.5	255	9.5	3.8	13	22	15	8.1	93	1.9	159	137
11920643	38275869	29682520	2	14818	11920643	F	27/9/2184	5.842361111	66.51937695	WHITE	0	t	3.83	t	30	0	11920643	0.42	8.91	0.41	23	21.731707	1.02439	1	63.95833333	118.375	62.875	79.625	19.08	37.51714286	96.875	216.8333333	3	NA	0	NA	30.6	9.2	143	8	NA	10	30	18	8.9	90	0.6	158	134
11922236	30139512	27021287	2	14830	11922236	M	4/12/2153	4.799305556	94.39343511	BLACK/CAPE	VERDEAN	0	t	1.69	30	0	0	11922236	0.93	5.25	3	2.168421	1.842105	0.326316	0	82.5	127.6666667	72.625	85.20833333	21.35185185	36.63166667	98.40740741	199	2	NA	0	NA	34.7	10.5	197	9.3	4.1	16	27	16	9.4	96	1.2	138
11941849	39280216	23469254	4	14976	11941849	F	8/6/2135	4.65625	87.41964764	WHITE	1	t	4.65	t	0	1	11941849	0.78	11.93	1.09	12	10.944954	0.715596	0	56.08333333	105.1304348	41.04347826	56.60869565	16.14583333	36.376	98.60869565	196.25	2	NA	0	NA	27.5	8.2	339	14.7	3.2	19	23	121	8.3	92	4.4	164	134
11943609	36177104	28014396	3	14993	11943609	M	3/12/2142	12.32361111	80.88671993	WHITE	1	t	12.28	t	0	1	11943609	1.83	19.43	0.7	30	27.757143	2.614286	1	108.64	97.6	54.92	67.48	21.52	36.56666667	95.16	114	3	NA	0	NA	39.6	11.2	246	19.5	3	12	36	58	8.5	94	2.7	104	144
11952155	33908074	20248182	5	15037	11952155	M		7.209722222	80.16270605	UNKNOWN	0	t	3.36	t	30	0	11952155	0.077	3.5585	1.672	2	2.128289	0.046053	0	81.51612903	120.25	48.875	68.53125	16.75	36.53	97.125	117.3636364	3	11952155	1	9	31.8	10.6	111	5.5	NA	12	24	27	8.3	106	1.2	124	139
11953959	30510328	21497357	3	15050	11953959	F		15.83611111	67.07319842	WHITE	0	f	2.27	t	30	0	11953959	1.43	7.9	1.58	6	5	0.905063	0	94	107.7083333	41.04166667	55.79166667	17.04	36.96857143	96.72	155.1428571	2	NA	0	NA	23.9	6.9	269	9.7	NA	14	23	17	8	96	1	135	135
11959081	31124836	28101543	4	15092	11959081	M	7/3/2186	3.941666667	57.16866481	UNKNOWN	1	t	4.01	t	0	1	11959081	0.16	15.05	0.32	48	47.03125	0.5	1	93.57692308	104.56	60.28	70.44	23.2962963	37.51833333	96	112.7142857	4	NA	0	NA	27	9.2	103	16.2	4.2	15	22	52	8.5	92	0.7	65	128
11961264	30108965	24032844	2	15114	11961264	F		4.886805556	61.84670012	HISPANIC/LATINO	-	PUERTO	RICAN	0	30	0		30	0	11961264	0	2.8085	0.9061	3.371041	3.099548	0.271493	0	83.66666667	107.75	57	67.66666667	16.41666667	36.70333333	98.75	213.3333333	1	NA	0		32	10.8	81	4.1	3.3	13	24	15	9.6	109
11969536	30888637	28004540	2	15190	11969536	M		6.118055556	75.80893855	WHITE	-	OTHER	EUROPEAN	0	30	0		30	0	11969536	1	15.786	1.53	10.658824	10.317647	0.341176	0	72.125	110.1612903	60.96774194	79.51612903	20.18571429	36.7275	96.15625	135.1428571	2	NA	0		29	9.3	107	17.9		8	23	21		111
12009262	36173319	27779976	5	15492	12009262	F		6.489583333	78.2509334	WHITE	0	t	4.47	t	30	0	12009262	0.344	7.0778	1.1438	6	6.18797	0.300752	0	97.62962963	107.2333333	78.12068966	84.21666667	24.20689655	37.87111111	93.78571429	189	3	12009262	1	9	35.6	12	93	8.6	3.4	11	22	19	7.8	103	1.1	189	135
12012037	32755455	27436285	4	15521	12012037	F		12.77083333	82.42135306	OTHER	0	t	5.31	t	30	0	12012037	0.08	7.64	0.59	13	12.949153	0.135593	1	50.54285714	128.6129032	61	76.58064516	16.65714286	36.37166667	98.5	110.3333333	2	NA	0	NA	28.4	9.9	105	4.9	NA	13	16	23	4.1	101	1.2	71	134
12019706	39830038	22515193	11	15578	12019706	M	3/3/2128	19.74375	68.11606939	UNKNOWN	0	f	19.81	t	0	1	12019706	0.35	16.53	0.21	80	78.714286	1.666667	1	125.6060606	108.9393939	62.72727273	77.75757576	20.75	36.83	94.125	135.0454545	3	NA	0	NA	22.8	7.1	111	17.4	2.4	22	14	106	6.9	90	4.5	131	137
12019706	32302734	29822163	3	15576	12019706	M	3/3/2128	5.301388889	67.04480667	UNKNOWN	0	t	2.31	t	30	0	12019706	2.14	19.62	0.61	36	32.163934	3.508197	1	112.625	136.0740741	73	95.37037037	20.27083333	37.3675	98.66666667	239.0416667	4	NA	0	NA	29.9	9.6	250	10.4	3.1	18	16	33	7.7	92	2.6	119	128
12041160	36092157	24775972	3	15733	12041160	M	5/5/2133	45.88263889	81.83747556	WHITE	0	t	20.63	t	30	0	12041160	0.88	20.1	0.27	78	74.444444	3.259259	1	98.68181818	110.8095238	67.23809524	81.79545455	20.95454545	36.6525	97.04761905	138.0833333	3	NA	0	NA	21.6	7.4	56	22.3	NA	10	22	17	7.7	100	0.6	135	137
12057569	33436459	23857023	2	15853	12057569	M		11.67083333	65.81336864	WHITE	0	t	4.61	t	30	0	12057569	1.04	10.13	4.26	3	2.377934	0.244131	0	108.1290323	137.0454545	72.31818182	87.22727273	24.32258065	37.21166667	96.39393939	186.9090909	3	NA	0	NA	28.7	9.5	135	10.3	3.6	10	17	18	7.8	104	1.2	151	139
12059353	39022933	26142813	2	15861	12059353	F	7/2/2175	18.61388889	88.61581507	WHITE	0	t	4.58	t	30	0	12059353	0.18	5.8	0.07	85	82.857143	2.571429	1	110	97.04	59.92	68.4	22.03703704	36.79727273	96.81481481	113.5	2	NA	0	NA	32.8	10.5	146	4.8	NA	16	20	35	8.3	104	0.9	101	137
12067437	39942998	24073863	4	15909	12067437	F	25/3/2202	7.415277778	84.71130549	WHITE	0	f	7.36	t	30	0	12067437	0.227	11.952	1.135	11	10.530396	0.2	0	73.26923077	118.08	62.44	76.85416667	22.11111111	37.76375	97.72	194.5	4	12067437	1	9	28.4	9.7	261	16.6	2.5	13	16	24	6.8	103	0.4	152	129
12067437	37724818	25529088	3	15911	12067437	F	25/3/2202	4.743055556	87.23444806	WHITE	0	f	4.63	t	30	0	12067437	0.6603	7.0866	1.3392	6	5.291667	0.493056	0	57.41666667	118.625	60.45833333	75.375	15.06	36.935	98.875	117	1	NA	0	NA	27.9	9.3	179	7.7	4.1	12	27	31	7.8	92	0.6	117	132
12067437	33171379	21071718	2	15912	12067437	F	25/3/2202	4.027777778	89.22745125	WHITE	0	f	3.98	t	30	0	12067437	0.78	4.78	1.46	4	3.273973	0.534247	0	63.34615385	92.88	51.64	59.92	16.48148148	37.055	98.73076923	78	1	12067437	1	9	27.6	9	109	7.2	NA	16	24	30	8.4	100	0.8	78	136
12067437	32649676	24033717	3	15907	12067437	F	25/3/2202	17.97986111	84.57829056	WHITE	0	t	2.98	t	30	0	12067437	0.2573	7.2376	0.7802	10	9.276596	0.329787	0	75.78125	128.9310345	66.5862069	80.5862069	18.296875	36.72285714	98.59375	168.2	3	12067437	1	9	19.1	6.4	119	8.3	NA	9	27	56	7.1	113	0.4	136	146
12067437	30952395	23488268	3	15913	12067437	F	25/3/2202	4.929861111	89.24399089	WHITE	0	f	4.88	t	30	0	12067437	0.72	8.65	0.56	17	15.446429	1.285714	1	69.04	97.875	54.58333333	64.5	16.53846154	37.14166667	99.52	93.5	2	12067437	1	9	22.6	7.2	145	7.2	NA	16	21	25	8.2	103	1.1	51	139
12067437	30249691	24431384	3	15908	12067437	F	25/3/2202	5.579166667	84.65580195	WHITE	0	f	0.72	t	30	0	12067437	0.48	6.72	0.72	10	9.333333	0.666667	0	78.11111111	103	54.05882353	63.58823529	20.61111111	36.665	98.61111111	163	1	12067437	1	9	30.7	10.1	285	7	NA	9	34	24	8.4	98	0.3	162	139
12078788	31517388	25339027	3	15986	12078788	M		12.13402778	72.31938109	WHITE	0	t	5.98	t	30	0	12078788	0.96	10.57	1.53	8	6.908497	0.627451	0	86.88571429	114.3428571	45.4	79.54054054	18.86111111		100	146.2173913	3	NA	0	NA	21.3	6.9	98	13.4	NA	11	21	33		110	1.9	102	142
12098571	30004798	20553314	4	16128	12098571	M		7.049305556	65.39147872	WHITE	0	t	0.82	t	30	0	12098571	1.17	13.57	2.42	6	5.607438	0.483471	0	80.28571429	117.8	59.8	75.9	21	36.8	97.1	214.5	3	NA	0	NA	33.9	11.5	234	9.8	3.5	22	18	42	9.4	96	6.4	118	139
12098571	30004798	20553314	4	16128	12098571	M		7.049305556	65.39147872	WHITE	0	t	0.82	t	30	0	12098571	1.17	13.57	2.42	6	5.607438	0.483471	0	80.28571429	117.8	59.8	75.9	21	36.8	97.1	214.5	3	NA	0	NA	33.9	11.5	234	9.8	3.5	22	18	42	9.4	96	6.4	118	139
12098908	38922278	20146975	6	16131	12098908	M		14.98611111	66.70273043	WHITE	0	t	2.04	t	30	0	12098908	0.6633	15.1152	4.1004	4	3.686275	0.161765	0	76.9	113.2	52.3	71.43333333	17.5	36.98846154	98.86666667	142.32	3	12098908	1	9	25.3	8.9	340	10.1	NA	14	20	15	8.7	105	1	98	137
12121133	34321007	24723814	7	16346	12121133	F		50.16111111	65.95958844	WHITE	0	f	28.08	t	30	0	12121133	0.74	3.36	0.43	10	7.813953	1.72093	0	89.89473684	110.8947368	52.94736842	73.36842105	23.76190476	37.112	99	179.4545455	3	NA	0	NA	29.8	9.8	229	3.7	NA	12	13	59	8.7	95	1.9	133	133
12122401	32972102	25765708	2	16357	12122401	F		2.670833333	75.91525801	WHITE	-	OTHER	EUROPEAN	0	30	0		30	0	12122401	1	3.89	6.22	0.750804	0.625402	0.125402	0	91.78947368	103	57.10526316	67.47368421	21.875	36.75	94.36842105	100.6666667	2	NA	0		40.3	13	177	10.2		14	23	16	8.8	101
12137011	38137162	26075413	10	16493	12137011	M		66.82777778	74.54306308	WHITE	-	EASTERN	EUROPEAN	0	30	0		30	0	12137011	1	16.36	1.24	14.032258	13.193548	0.83871	1	73.85714286	96.33333333	59.35897436	74.33333333	21.61111111		98.15384615	169.28	3	NA	0		22.8	7.5	66	14.7		12	18	46	9.1	106
12137011	37556735	26613155	4	16492	12137011	M		10.27430556	73.10483666	WHITE	-	EASTERN	EUROPEAN	0	30	0		30	0	12137011	2	12.07	0.83	16.385542	14.542169	1.843373	1	60.08	99.58823529	53.70588235	68.85294118	17.55769231	36.80833333	97.2	135.5	2	NA	0		32.4	10.4	238	14.3		16	21	22	9.7	104
12141354	35688311	23917242	3	16529	12141354	M		10.86597222	59.38540467	WHITE	0	t	3.88	t	30	0	12141354	0.74	17.48	0.18	101	97.111111	4.111111	1	82.76	90.66666667	54.81481481	67.03846154	19.21153846	37.245	99.08333333	163	3	NA	0	NA	28.1	9.5	153	14.2	2.7	15	14	14	6.8	97	0.5	151	135
12153884	37030525	29829149	4	16642	12153884	F	20/9/2133	13.77847222	75.22561944	WHITE	0	f	3.95	t	30	0	12153884	1.17	5.17	1.52	4	3.401316	0.769737	0	80.42307692	137.0384615	49.88461538	70.96153846	23.63461538	37.03833333	98.26923077	111.5	3	NA	0	NA	29.2	9.2	412	10.2	NA	9	30	13	8.5	92	0.7	104	135
12153884	36668925	27625791	4	16643	12153884	F	20/9/2133	13.39444444	75.68275166	WHITE	1	f	3.95	t	10	1	12153884	0.57	5.31	2.27	3	2.339207	0.251101	0	88.69565217	140.4782609	63.60869565	81.52173913	19.58333333	37.44428571	99.34782609	80.2	2	NA	0	NA	26	8.2	176	7.4	2.6	11	19	39	8.1	111	1.4	82	142
12153884	33612340	25145938	2	16641	12153884	F	20/9/2133	6.907638889	70.48900341	WHITE	0	t	1.07	t	30	0	12153884	0.357	3.5598	0.832	5	4.278606	0.429087	0	92.07692308	149.9583333	54.16666667	78.16666667	27.03846154	37.156	96.30769231	88	2	NA	0	NA	28.8	9.5	311	5.1	2.4	10	27	8	8.7	105	0.6	84	140
12155413	36081023	27296628	8	16652	12155413	M	14/11/2185	10.60208333	79.84037319	WHITE	1	t	10.69	t	0	1	12155413	0	21.46	0.22	98	97.545455	0	1	94.07692308	113.4	63.04	74.68	26.05769231	36.77857143	93.38461538	206.3333333	3	NA	0	NA	43	13.9	177	21.9	NA	11	27	31	8	96	0.9	209	135
12158943	37124281	21660372	5	16693	12158943	F	8/2/2175	2.888888889	75.09480594	WHITE	1	t	2.2	t	0	1	12158943	0.53	26.88	0.82	33	32.780488	0.646341	1	107.1785714	106.1428571	36.10714286	55.40322581	19.89285714	36.766	97	94.85714286	3	NA	0	NA	30.1	9.5	310	23.4	NA	18	17	25	7.4	96	2.9	43	134
12165269	38437209	24073877	3	16734	12165269	F	27/10/2160	7.73125	86.79905583	BLACK/AFRICAN	AMERICAN	1	f	1.42	7	1	1	12165269	0.21	7.55	1	8.255319	8.031915	0.223404	0	71.83333333	116.4782609	61.43478261	78.60869565	24.375	36.676	96.91666667	91.8	2	NA	0	NA	27.3	8.3	203	8.6		14	21	13	8.8	94	1.5	87
12165269	32407196	23632760	3	16731	12165269	F	27/10/2160	7.2875	86.29854103	BLACK/AFRICAN	AMERICAN	0	f	4.11	30	0	0	12165269	0.61	4.04	1	4.744898	4.122449	0.622449	0	70.7037037	106.8	52.92	68.92	21.40740741	36.685	97.88461538	124.5	2	NA	0	NA	25	7.7	190	6	2.9	11	19	9	8.5	101	1.6	93
12168037	32933486	22777809	2	16757	12168037	F	13/3/2129	1.994444444	76.18923527	OTHER	1	t	2.31	t	0	1	12168037	0.42	11.49	0.29	41	39.62069	1.448276	1	96.19607843	91.41818182	56.4	73.14285714	23.50961538	34.05464286	96.42857143	180.3529412	4	NA	0	NA	25.4	8.1	65	4.8	2.5	33	7	39	7.3	95	3.7	136	138
12173207	37284087	26400541	3	16795	12173207	F	6/2/2124	7.004166667	40.72135301	WHITE	0	f	4.14	t	30	0	12173207	1.33	17.96	1.86	10	9.655914	0.715054	0	109.16	95.4	57.32	68.44	24.88	37.00857143	94.76	112	4	NA	0	NA	28.6	8.9	394	21.4	2.7	11	24	6	7.9	96	0.8	112	134
12173207	33862863	29634000	5	16794	12173207	F	6/2/2124	25.55069444	39.38037566	UNKNOWN	0	t	19.14	t	30	0	12173207	0.65	20.27	0.87	24	23.298851	0.747126	1	112.24	112.6538462	58.84615385	72.96153846	27.17307692	38.63857143	93.24	99.66666667	4	NA	0	NA	42.1	14.2	133	21.8	2.3	13	20	3	5.7	109	0.4	98	142
12180060	31983030	27524688	3	16858	12180060	F	2/3/2134	4.227083333	76.1527412	UNKNOWN	1	t	1.85	t	3	1	12180060	1.05	15.1	0.61	26	24.754098	1.721311	1	66.96	117.64	51.36	66.8	22.6	36.62166667	98.88	119.25	2	NA	0	NA	29.4	9.1	151	17.6	3	20	18	43	7.9	91	4.1	125	131
12187678	39863605	22475934	8	16919	12187678	M	8/9/2194	12.50972222	68.26276072	WHITE	0	f	2.54	t	30	0	12187678	0.4	2.54	0.24	12	10.583333	1.666667	1	54.56756757	108.9117647	60.91176471	76.11764706	15.08974359	36.72333333	99.37837838	111.625	2	NA	0	NA	22.6	7.4	40	3.4	3	13	23	24	8.1	107	1.1	131	143
12187678	32318322	27807737	6	16918	12187678	M	8/9/2194	9.107638889	67.01277897	WHITE	0	f	2.34	t	30	0	12187678	0.94	17.93	0.57	33	31.45614	1.649123	1	70.68965517	114.4166667	68.66666667	79.25	20.17241379	36.51	96.31034483	232.75	2	NA	0	NA	31.7	10.1	42	16.7	3.3	17	18	23	8.4	100	0.6	94	136
12190919	39139167	28487943	6	16952	12190919	M	6/8/2122	5.034027778	73.98679932	BLACK/AFRICAN	0	f	3.96	t	30	0	12190919	0.45	4.82	2.71	2	1.778598	0.166052	0	79.32	102.24	71.2	81.48	16.48076923	37.35	99.08	107.5	2	NA	0	NA	23.1	7.4	182	6.8	2.8	8	22	21	9	103	1.3	86	139
12190919	38040290	20380804	2	16950	12190919	M	6/8/2122	48.43333333	73.15093418	BLACK/AFRICAN	0	f	19.52	t	30	0	12190919	0.51	10.11	0.43	25	23.511628	1.186047	1	91.23076923	97.92	73.84	82.16	21.19230769	37.16625	99.4	156	3	NA	0	NA	30.5	10.5	126	9.1	NA	13	16	21	8.5	102	1.5	141	140
12190919	37304234	25293807	4	16947	12190919	M	6/8/2122	8.059027778	72.60444529	BLACK/AFRICAN	0	f	5.05	t	30	0	12190919	0.26	7.64	0.52	15	14.692308	0.5	1	80.48	103.16	71.76	79.08	15.14814815	37.10142857	98.72	179.5	2	NA	0	NA	33.5	11.8	123	8.5	3.2	11	21	16	8	106	1.4	144	139
12190919	32456885	27923841	5	16951	12190919	M	6/8/2122	23.80625	73.86709367	BLACK/AFRICAN	0	f	8.74	t	30	0	12190919	0.13	5.77	0.35	17	16.485714	0.371429	1	79.60869565	99.09615385	66.13461538	77.36538462	16.375	37.72666667	98.34782609	143	2	NA	0	NA	34.3	11.2	147	5.7	3.1	10	25	37	8.1	108	1.1	109	144
12190919	32002818	28577014	2	16953	12190919	M	6/8/2122	12.07291667	74.32920358	BLACK/AFRICAN	0	f	2.96	t	30	0	12190919	0.92	4.52	2.59	2	1.745174	0.355212	0	88.18518519	97.03846154	68.65384615	78.38461538	16.44827586	37.26555556	99.2962963	166.3333333	2	NA	0	NA	24.7	7	194	5.1	3.3	7	23	29	8.7	113	1.4	131	149
12190919	31834185	22522728	2	16948	12190919	M	6/8/2122	3.444444444	72.88470087	BLACK/AFRICAN	0	f	1.44	t	30	0	12190919	0.19	8.32	0.3	28	27.733333	0.633333	1	87.11538462	107.92	77.04	87.08	13.9137931	37.17428571	98.42857143	184.25	3	NA	0	NA	33.4	11.8	119	8.7	3.7	10	19	17	7.9	102	1.4	124	138
12196601	37735936	27605128	3	16994	12196601	F		4.790277778	58.38026919	UNKNOWN	0	t	1.14	t	30	0	12196601	0.63	15.41	1.14	14	13.517544	0.552632	1	80.28	116	66.18181818	82.17391304	20.65384615	36.815	97.48	294	3	NA	0	NA	33.4	10.9	245	18.7	3	17	18	21	7.8	99	1.1	170	125
12196836	33366067	29712127	2	16996	12196836	M	27/10/2121	5.69375	56.18889873	WHITE	0	f	1.73	t	30	0	12196836	0.37	4.39	0.69	7	6.362319	0.536232	0	90.09375	124.5344828	67.01724138	82.375	14.66129032	36.68	98.84848485	208.6666667	2	NA	0	NA	28.4	8.9	98	5	3.6	14	20	13	7.8	100	0.8	187	133
12199669	35079078	24103969	3	17004	12199669	M		17.11666667	65.77071366	WHITE	0	t	7.95	t	30	0	12199669	0.39	8.92	0.23	40	38.782609	1.695652	1	81.52	121.4166667	56.45833333	74.625	27.40384615	36.98285714	92.64	146.6666667	2	NA	0	NA	25.1	7.2	199	9.3	2.8	10	26	24	8.1	96	0.6	137	134
12211122	36646301	29033990	2	17085	12211122	M		14.55972222	66.3126469	BLACK/AFRICAN	AMERICAN	0	t	3.51	30	0	0	12211122	0.47	3.22	1	4.92	4.293333	0.626667	0	105.6	139	81.64	94.32	25.4	36.445	96.48	164.6	3	NA	0	NA	31.8	9.5	226	4.7	3.5	9	25	18	10.5	108	1.7	90
12217631	39305204	22312794	2	17123	12217631	F		23.49861111	46.76676712	UNKNOWN	0	t	18.84	t	30	0	12217631	0.82	8.24	1.75	5	4.708571	0.468571	0	117	111.3333333	61.95833333	75.79166667	25.96	38.36571429	92.375	144.5	4	NA	0	NA	28.5	9.4	138	10.9	2.1	17	19	10	7.2	101	0.8	123	135
12228900	39790536	23783120	2	17189	12228900	M	11/11/2146	4.270138889	50.84873933	WHITE	1	t	4.46	t	0	1	12228900	1.3	8.82	1.17	9	7.538462	1.111111	0	70.92857143	130.8723404	79	104.6956522	20.07142857	37.03666667	93.35714286	102.6666667	2	NA	0	NA	45	14.9	133	11.1	NA	12	24	7	8.3	96	0.7	106	134
12232510	37566609	29864682	4	17227	12232510	M	4/5/2175	6.958333333	55.34191478	WHITE	0	f	1.68	t	30	0	12232510	0.4819	6.9441	0.4424	17	15.696429	1.089286	1	76.34782609	115.7391304	59.04347826	72.34782609	16.61904762	36.78833333	96.34782609	103	2	12232510	1	9	29.4	9.3	96	7.9	4	12	21	40	7.3	107	1.9	103	139
12232510	33740180	27494217	2	17228	12232510	M	4/5/2175	39.10277778	58.16491562	WHITE	0	f	6.83	t	30	0	12232510	0.48	4.8512	0.9024	6	5.375887	0.531915	0	73.075	111.725	56.75	71.9	26.28571429	37.61166667	95.725	118.3333333	3	12232510	1	9	25.3	7.6	162	6.4	2.5	12	22	57	8.1	106	2.8	92	136
12232510	31636026	20944499	4	17224	12232510	M	4/5/2175	17.97847222	52.89695287	WHITE	0	f	1	t	30	0	12232510	0	5.06	0.11	46	46	0	1	94.19047619	124.6521739	67.2173913	81.04347826	16.91304348	36.92375	96.13043478	161.6666667	2	12232510	1	9	25.7	8.2	54	5.5	3.8	9	24	37	7	105	1.6	88	140
12232510	30036397	27159344	6	17222	12232510	M	4/5/2175	56.20208333	52.31063689	WHITE	0	t	13.35	t	30	0	12232510	0.2436	3.4566	0.4578	8	7.550459	0.53211	0	78.375	109.6153846	61.42307692	75.6	24	36.59571429	97.33333333	176.25	2	NA	0	NA	29.6	9.6	50	4.2	3	11	18	32	7.4	104	1.8	155	131
12239433	36781123	22046909	2	17288	12239433	M		4.65	65.45449319	WHITE	0	t	2.14	t	30	0	12239433	0.38	8.95	2.13	4	4.201878	0.178404	0	75.23809524	108.173913	58.7826087	72.91304348	12.35714286	37.44	98.66666667	112.15	1	NA	0	NA	25.5	8.7	110	11.6	NA	9	24	9		106	0.6	108	136
12246674	39462064	22669802	4	17348	12246674	M	30/5/2174	9.770833333	61.1782297	BLACK/AFRICAN	AMERICAN	0	t	0.92	30	0	0	12246674	1.29	11.77	1	15.011494	13.528736	1.482759	1	79.31818182	155.3809524	65.19047619	87.38095238	25.18181818	36.96454545	95.40909091	136.9	2	NA	0	NA	17.7	5.4	276	13.4	3.2	21	10	99	7.9	98	8.8	129
12246674	39462064	22669802	4	17348	12246674	M	30/5/2174	9.770833333	61.1782297	BLACK/AFRICAN	AMERICAN	0	t	0.92	30	0	0	12246674	1.29	11.77	1	15.011494	13.528736	1.482759	1	79.31818182	155.3809524	65.19047619	87.38095238	25.18181818	36.96454545	95.40909091	136.9	2	NA	0	NA	17.7	5.4	276	13.4	3.2	21	10	99	7.9	98	8.8	129
12246674	32682790	22510763	8	17351	12246674	M	30/5/2174	72.325	63.13228421	BLACK/AFRICAN	AMERICAN	0	f	11.34	30	0	0	12246674	0.57	6.7	1	9.441558	8.701299	0.74026	0	60.48148148	118.0714286	56.96428571	76.77777778	23.38461538	35.67333333	99.69230769	122.375	2	NA	0	NA	17.1	5.2	158	7	3.3	18	4	22	6.9	97	6.1	85
12246674	32682790	22510763	8	17351	12246674	M	30/5/2174	72.325	63.13228421	BLACK/AFRICAN	AMERICAN	0	f	11.34	30	0	0	12246674	0.57	6.7	1	9.441558	8.701299	0.74026	0	60.48148148	118.0714286	56.96428571	76.77777778	23.38461538	35.67333333	99.69230769	122.375	2	NA	0	NA	17.1	5.2	158	7	3.3	18	4	22	6.9	97	6.1	85
12250606	32674254	27211810	4	17379	12250606	M	25/10/2195	0.878472222	47.81216069	WHITE	1	f	0.94	t	0	1	12250606	1.03	28.55	1.35	22	21.148148	0.762963	1	106.15	108.1111111	59.66666667	80.66666667	23.275	36.54777778	93.05	269.7777778	4	NA	0	NA	26.4	8	346	33.7	1.8	31	8	14	6.5	81	2.6	148	128
12252397	33560078	24784916	5	17402	12252397	F		8.661805556	65.27681609	WHITE	0	t	3.54	t	30	0	12252397	0.54	4.94	1.62	3	3.049383	0.333333	0	91.03703704	138.2307692	62.34615385	79.88461538	18.92592593	36.85166667	96.88888889	118	2	NA	0	NA	33.4	10.4	91	7.5	NA	15	24	15	9.2	99	2.9	102	137
12264134	37673110	25257503	5	17483	12264134	F		7.08125	73.16610562	BLACK/AFRICAN	AMERICAN	0	t	5.26	30	0	0	12264134	0.46	4	1	7.193548	6.451613	0.741935	0	79.21212121	165.7878788	68.72727273	96.9375	18.90625	37.03142857	98.63636364	80.6	1	NA	0	NA	21.9	6.8	139	5		20	12	75	7.5	104	3.4	82
12264178	35268786	22944655	11	17486	12264178	F	22/7/2113	4.770833333	91.53092653	WHITE	0	t	1.97	t	30	0	12264178	0.37	16.93	1.1	16	15.390909	0.336364	1	79.65	97.64285714	55.02380952	68.43902439	16.25	36.41142857	96.15384615	104.1666667	3	NA	0	NA	40.3	13.5	53	18.4	2.9	16	22	43	8.3	98	1.2	115	138
12271214	39051405	27965473	4	17533	12271214	F		6.491666667	78.66316001	WHITE	0	t	1.54	t	30	0	12271214	0.55	8.74	2.38	4	3.672269	0.231092	0	77.84615385	110.1153846	52.46153846	71.19230769	19.37037037	36.20608696	96.92307692	135.4545455	3	NA	0	NA	24.1	8	94	8.8	NA	8	19	11		109	0.6	126	136
12271507	35876246	22258468	3	17538	12271507	F	27/7/2120	7.583333333	65.13141972	WHITE	0	t	4.2	t	30	0	12271507	0.74	11.74	1.18	11	9.949153	0.627119	0	64.0952381	142.65	56.05	80.65	18.06818182	36.665	93.52380952	98.66666667	2	NA	0	NA	22.8	6.8	121	5.1	NA	9	32	16	7.9	93	0.9	82	138
12276602	31435950	23372174	4	17567	12276602	M	17/1/2135	3.875694444	67.03463077	UNKNOWN	1	t	3.97	t	0	1	12276602	0.05	4.7	0.05	95	94	1	1	68.91304348	107.2083333	55.875	74.25	19.72		98.64	114.3333333	3	NA	0	NA	25.2	8.4	89	4.8	2.3	11	19	20	7.4	91	0.9	96	122
12279318	35761532	26463361	2	17586	12279318	M		5.495138889	72.77782714	WHITE	0	t	2.61	t	30	0	12279318	0.54	7.11	0.97	8	7.329897	0.556701	0	104.56	157.0909091	97.95454545	112.7727273	19.20833333	36.79285714	96.83333333	190.8	2	NA	0	NA	29	9.5	155	6.3	3.9	18	13	25	7.6	98	1.1	212	137
12284549	30787261	21553565	5	17635	12284549	F	8/11/2188	5.756944444	64.80220785	WHITE	0	t	1.95	t	30	0	12284549	0.2016	8.4384	0.8832	10	9.554348	0.228261	0	90.29166667	111.6166667	50.75	73.37634409	14.54	36.75714286	99.32	128.2777778	3	12284549	1	9	23.4	9.7	94	6.6	1.6	10	22	21	7.6	108	0.8	125	139
12297145	39349688	20989293	6	17727	12297145	F	30/6/2159	-0.230555556	54.49431199	HISPANIC/LATINO	-	PUERTO	RICAN	1	-1	1		-1	1	12297145	0	30.32	0.98	31.285714	30.938776	0.346939	1	66.16666667	105.125	66.5	79.93333333	25.07142857		99.2	381	2	NA	0		43.7	13.6	173	32.6	2.2	28	11	48		105
12305719	39442401	29805605	2	17783	12305719	M		7.922916667	84.36603585	UNKNOWN	0	t	5.15	t	30	0	12305719	1.12	5.23	1.54	4	3.396104	0.727273	0	83.5	121.2631579	79	91.66666667	22.41666667	36.8875	94.875	117	2	NA	0	NA	35.2	11.5	266	8	NA	16	24	19	9.5	95	0.9	108	136
12340885	32852759	28899698	3	18060	12340885	F		2.857638889	71.69269363	WHITE	0	f	0.66	t	30	0	12340885	0.57	9.77	1.65	6	5.921212	0.345455	0	83.2	134.2	53.33333333	75.46666667	20.4	36.81	96.33333333	146.2	3	NA	0	NA	28.9	9	271	10.9	3.5	19	17	49	9	87	4.3	83	126
12350752	33428929	26659040	5	18129	12350752	M	19/6/2196	14.27361111	76.73280288	WHITE	0	f	10.12	t	30	0	12350752	0.2	10.15	0.7	15	14.5	0.285714	1	82.21428571	111.6071429	45.67857143	63.3	19.0862069		99.86206897	143.7727273	3	NA	0	NA	27.5	8.4	114	12.5	NA	9	21	15	8.9	102	1	128	141
12351481	35768926	26990081	3	18136	12351481	M	14/3/2189	4.792361111	90.306707	BLACK/AFRICAN	AMERICAN	0	t	1.65	30	0	0	12351481	0.1656	6.3792	1	11.506329	11.21519	0.291139	0	68.76	122.9583333	50.16666667	68.54166667	20.94230769	36.89714286	96.52	230.2222222	2	12351481	1	9	30.4	9.6	330	7.2		11	28	21	9	98	1.4	134
12351481	33849378	28389669	3	18137	12351481	M	14/3/2189	3.753472222	92.9349283	BLACK/AFRICAN	AMERICAN	0	f	0.68	30	0	0	12351481	0.3744	6.9504	2	4.27451	4.056022	0.218487	0	75.6	147.2666667	67.6	86.13333333	23.21875	36.82	95.2	349.3333333	2	12351481	1	9	37.6	11.1	352	12.8		12	34	14	8.7	92	1	94
12355261	35918219	22414017	3	18162	12355261	F		5.978472222	74.34161331	WHITE	0	t	3.93	t	30	0	12355261	1.1	8.09	3.21	3	2.520249	0.342679	0	74.96666667	123.5517241	78.55172414	88.44827586	22.53333333	36.656	92.06666667	135.6666667	3	NA	0	NA	33.3	10.9	254	12.1	NA	15	22	23	8.5	103	0.7	132	136
12370637	35852901	20317485	2	18303	12370637	M		4.664583333	67.12349689	WHITE	0	t	1.45	t	30	0	12370637	0.37	4.81	1.37	4	3.510949	0.270073	0	88.27027027	106.775	57.075	71.625	20.87837838	36.76625	97.80555556	146.3571429	3	NA	0	NA	26.2	8.5	142	6.8	NA	10	24	22		105	1.1	107	136
12371520	38744664	22529148	7	18309	12371520	M	22/2/2142	2.252777778	68.13730638	WHITE	1	f	2.57	t	0	1	12371520	0.71	19.04	0.36	55	52.888889	1.972222	1	103.0714286	97.92307692	63.5	77	26.16071429	36.2575	98.57142857	251.6666667	4	NA	0	NA	35.3	11.3	230	20.3	3.2	15	12	77	7.8	100	3.5	190	134
12371520	30628369	28143120	5	18308	12371520	M	22/2/2142	4.41875	64.89338598	WHITE	0	t	1.29	t	30	0	12371520	0.65	8.03	1.11	8	7.234234	0.585586	0	82.37931034	121.4615385	66.69230769	75.96875	16.515625	36.62714286	94.24137931	166.5714286	2	NA	0	NA	39.3	12	195	9.9	NA	13	25	39	7.7	102	3	151	138
12378873	39244689	22871321	2	18363	12378873	F		10.61944444	85.61028411	WHITE	0	t	1.82	t	30	0	12378873	0.324	9.72	0.216	47	45	1.5	1	91.62962963	102.3214286	48.39285714	63	18.96153846	36.368	92.81818182	109	3	NA	0	NA	33.8	11.9	112	10.8	NA	12	25	15	7.4	105	0.9	109	139
12394964	31785918	23464728	4	18475	12394964	F	10/12/2144	18.81388889	75.82405029	WHITE	0	f	11.63	t	30	0	12394964	0.72	5.93	1.09	6	5.440367	0.66055	0	87.44776119	103.4242424	51.68181818	63.8030303	18.26923077	36.83818182	97.44615385	225.2727273	4	NA	0	NA	17.7	5	127	6.9	3.5	10	7	46	3.8	86	2.1	57	108
12408912	34819631	24342450	3	18587	12408912	M	22/3/2149	2.465972222	78.03434374	BLACK/AFRICAN	AMERICAN	0	f	0.69	30	0	0	12408912	0.2714	10.4076	1	15.603448	15.206897	0.396552	1	99.05555556	110.375	70.4375	80.125	27.47222222	36.4	96.55555556	176	2	NA	0	NA	38.4	12.3	300	10.8		14	25	13	8.7	104	1	118
12408912	34265855	24178495	3	18584	12408912	M	22/3/2149	9.711805556	77.08929871	BLACK/AFRICAN	AMERICAN	0	t	0.92	30	0	0	12408912	0.9018	12.3747	3	4.206349	3.920635	0.285714	0	92.23809524	109.0625	68.9375	77.5625	23.47619048	36.90833333	95.23809524	113	3	NA	0	NA	31.5	9.7	416	14.3	3.2	15	27	24	8.7	90	1.1	113
12408912	34167318	22562143	4	18589	12408912	M	22/3/2149	33.32916667	79.70557968	BLACK/AFRICAN	AMERICAN	0	f	21.19	30	0	0	12408912	1	14.45	1	19.807692	18.525641	1.282051	1	63.06666667	102.8965517	58.5862069	68.4137931	18.43548387	37.06428571	96.73333333	175	2	NA	0	NA	23.5	7.2	452	13.7		12	25	18	7.9	100	0.8	144
12412352	30381827	22248040	7	18621	12412352	M	1/11/2123	19.7125	76.780065	HISPANIC/LATINO	-	DOMINICAN	1	t	0	1	0	1	12412352	0.31	10	0.5	20.4	19.78	0.62	1	82	116.5	53.52941176	70.52941176	17.62068966	37.45428571	96.03571429	144.5555556	3	NA	0	NA	23.3	7.5	165	9.1	3.7	18	20	38	8.2	97	2.9
12421828	36941226	24567225	3	18691	12421828	M		18.50277778	73.31775166	WHITE	0	t	1.81	t	30	0	12421828	1.27	11.13	1.34	9	8.30597	0.947761	0	107.75	129.7916667	75.58333333	89.66666667	21.56521739	38.38888889	93.5	156.6666667	4	NA	0	NA	40.5	13.1	125	10.1	4.1	16	21	16	8.6	99	1.2	131	141
12437680	31262924	28617744	3	18820	12437680	F	8/10/2183	17.04166667	91.38490462	WHITE	0	t	6.24	t	30	0	12437680	0.78	17.04	1.07	17	15.925234	0.728972	1	100.3333333	107.16	55.32	71.84	16.2	36.866	98.86956522	157.1666667	3	NA	0	NA	34.5	10.9	122	16.1	3.4	20	20	23	8.5	97	1.4	118	135
12438344	37967252	27718819	2	18830	12438344	M		11.05	70.53840445	WHITE	0	t	1.2	t	30	0	12438344	0.2852	2.829	1.1224	3	2.520492	0.254098	0	88.09090909	132.4117647	58.88235294	82.52941176	12.72727273	36.49142857	96.5	115.3333333	3	NA	0	NA	38.4	12.9	129	4.6	NA	13	22	8	8.8	91	0.6	79	129
12461386	32672921	25988360	2	19002	12461386	M		9.409722222	73.20873337	OTHER	0	t	7.4	t	30	0	12461386	0.96	5.98	1.96	4	3.05102	0.489796	0	59.04651163	115.3863636	56.88636364	54.1147541	20.3255814	36.59	93.95348837	133.5	1	NA	0	NA	36.5	11.6	206	9.1	3.3	13	25	29	8.8	100	0.7	136	135
12468016	39172054	22799319	4	19060	12468016	M		18.94583333	60.1135077	WHITE	0	f	2.66	t	30	0	12468016	0.91	13.85	2.22	7	6.238739	0.40991	0	101.4363636	116.9487179	54.66666667	72.46153846	20.36956522	37.01285714	96.8372093	130.5	3	NA	0	NA	30.5	10.4	406	13.8	3.7	23	8	135	7.8	86	7.7	102	123
12468016	37917089	22516568	2	19082	12468016	M		8.102777778	62.58549507	WHITE	0	f	2.77	t	30	0	12468016	0.31	17.79	0.12	151	148.25	2.583333	1	62.64	102.7037037	50.48148148	62.37037037	15.08	36.36166667	96.72	102.6666667	1	NA	0	NA	24.7	7.6	255	10.1	3	24	13	64	7.8	95	3	80	135
12468016	37651540	26046645	3	19081	12468016	M		6.140972222	62.51398806	WHITE	0	f	2.75	t	30	0	12468016	1.35	8.35	1.82	5	4.587912	0.741758	0	88.14285714	94.19047619	46.47619048	60.71428571	18.95238095	36.834	93.90909091	83.66666667	3	NA	0	NA	29.8	8.9	553	12.6	NA	12	24	56	8.7	96	2	80	138
12468016	37541173	25074766	2	19076	12468016	M		10.69791667	61.94262982	WHITE	0	f	1.91	t	30	0	12468016	0.22	26.43	0.23	116	114.913043	0.956522	1	91.31818182	112	61.59090909	76.27272727	18.95454545	36.878	96.90909091	255357.4	3	NA	0	NA	25.8	8	432	27.7	3.5	15	10	65	8.4	103	2.2	104	133
12468016	36047591	20084691	4	19077	12468016	M		13.03680556	62.12274632	WHITE	0	f	3.2	t	30	0	12468016	0.59	26.77	0.47	58	56.957447	1.255319	1	63.6	112.1333333	51.86666667	68.9	19.41666667	36.48	96.63333333	123.8333333	2	NA	0	NA	27.4	9.2	415	28.3	2.8	18	14	76	7.4	90	2.7	112	130
12468016	34597440	20133443	8	19067	12468016	M		11.53333333	61.05863449	WHITE	0	f	2.54	t	30	0	12468016	0.95	20.3	0.89	24	22.808989	1.067416	1	78.28947368	102.4871795	56.82051282	69.76315789	16.81578947	36.91666667	95.81578947	133.2	3	NA	0	NA	23.3	7.8	425	15.5	3.4	16	9	71	8	86	3.1	91	119
12468016	34176023	28564875	2	19055	12468016	M		28.74166667	58.62978442	WHITE	0	f	3.19	t	30	0	12468016	1.28	40.66	0.43	98	94.55814	2.976744	1	84.9245283	125.1428571	64.28571429	77.71428571	14.56603774	36.70466667	96.64150943	150	3	NA	0	NA	22.1	7.4	344	34.9	NA	14	30	32	6.5	89	1.5	150	128
12468016	33741801	21350469	5	19059	12468016	M		8.060416667	59.29686687	WHITE	0	f	2.02	t	30	0	12468016	1.22	10.58	3.16	4	3.348101	0.386076	0	90.25	111.8333333	55.58333333	71.45833333	15.25	36.70166667	96.70833333	141.6153846	3	NA	0	NA	30.8	9.7	441	11	4.2	19	6	83	9.3	89	3.9	117	115
12468016	33699113	26870909	7	19070	12468016	M		24.20138889	61.45432724	WHITE	0	f	3.27	t	30	0	12468016	0.85	25.39	0.48	55	52.895833	1.770833	1	95.59090909	100.5	61.58333333	66.36	25.625	36.10647059	99.13043478	196.5714286	4	NA	0	NA	30.9	10.3	477	19.9	3.4	22	5	103	7.7	97	4	180	132
12468016	33038289	21026864	3	19050	12468016	M		13.24652778	53.45334014	WHITE	0	t	1.29	t	30	0	12468016	0.588	7.35	0.49	16	15	1.2	1	79.57692308	135.8461538	74.96153846	96.03846154	16.94230769	36.21571429	95.88461538	164.6666667	4	NA	0	NA	28.8	9.3	420	5.3	3	11	25	2	8.4	104	0.7	171	137
12468016	32977174	22150334	4	19057	12468016	M		43.90138889	58.71994535	WHITE	0	f	6.39	t	30	0	12468016	0.16	15.78	0.16	100	98.625	1	1	110.037037	114.8846154	76.5	84.84615385	22.73076923	36.435	93.11111111	182.5714286	4	NA	0	NA	31.6	10.1	386	16.1	NA	18	31	28	7.7	77	0.9	144	125
12468016	32404273	20201661	3	19080	12468016	M		17.96458333	62.36089702	WHITE	0	f	6.25	t	30	0	12468016	0.85	10.19	2.49	4	4.092369	0.341365	0	85.125	98.08333333	54	67.04166667	18.5	36.74666667	92.04166667	98.5	4	NA	0	NA	28.9	8.6	454	10.3	NA	12	24	34	8.1	97	2.1	88	136
12468016	32265502	29396033	4	19066	12468016	M		8.711805556	60.67270315	WHITE	0	f	2.24	t	30	0	12468016	0.74	11.31	1.32	9	8.568182	0.560606	0	87.92	113.375	67	83.34782609	20.42	36.63125	99.08333333	140	3	NA	0	NA	23.4	7.9	409	12.3	3.5	20	8	98	7.8	87	5	70	125
12468016	31556440	26252806	2	19078	12468016	M		14.00972222	62.18867293	WHITE	0	f	2.24	t	30	0	12468016	0.31	7.89	0.3	27	26.3	1.033333	1	71.06060606	110.1111111	54.51851852	71.11111111	16.24242424	36.655	97.20689655	163.5	1	NA	0	NA	26	8.1	431	8.6	NA	13	24	43	7.9	94	2	89	134
12468016	31132134	23129077	4	19069	12468016	M		16.09513889	61.36676543	WHITE	0	f	8.06	t	30	0	12468016	0.25	10.65	0.12	91	88.75	2.083333	1	75.7	102.516129	54.58064516	65.09677419	22.61290323	36.25428571	97	134.3333333	4	NA	0	NA	26.9	9.2	491	11.3	NA	19	11	87	7.5	94	3.7	92	130
12468016	31101725	20568160	3	19063	12468016	M		6.18125	60.31547615	WHITE	0	f	0.96	t	30	0	12468016	1	11.29	2.23	6	5.06278	0.44843	0	81.5	106.65	55.85	67.1	15.1	36.63833333	97.55	114.5	3	NA	0	NA	27.9	9	390	11	3.5	15	11	33	8.3	104	1.7	95	132
12468016	30263524	22413196	4	19062	12468016	M		4.829861111	60.17402883	WHITE	0	f	2.98	t	30	0	12468016	0.86	9.53	3.14	3	3.035032	0.273885	0	75.40740741	112.7307692	58.76923077	75.15384615	18.18518519	36.89571429	97.74074074	132.25	3	NA	0	NA	29.4	9.4	681	12.5	3.3	11	16	94	8.7	87	3.7	114	122
12475198	39631305	23394425	2	19129	12475198	M		4.829166667	65.31243281	WHITE	0	f	0.71	t	30	0	12475198	0.2368	6.623	0.4664	15	14.200257	0.507719	1	87.22222222	130.8823529	64.29411765	79.05882353	18.76470588	36.936	96.82352941	217.4	2	12475198	1	9	33.3	12	56	7.4	NA	10	24	9	7.9	99	0.5	214	132
12475198	38565083	26540671	2	19132	12475198	M		12.15069444	67.64986517	WHITE	-	RUSSIAN	0	f	30	0	30	0	12475198	0.2821	7	0.6552	11.074023	10.643468	0.430556	0	85.6	119.8	63.28	76.08	25	37.42142857	95.4	270.5	2	12475198	1	9	25.4	8.5	243	9.1		10	27	16	7.6	89	1
12475198	33965484	28030175	2	19131	12475198	M		9.779861111	67.57720787	WHITE	-	RUSSIAN	0	f	30	0	30	0	12475198	0.308	6	0.231	29.212121	27.878788	1.333333	1	71.68421053	123.2592593	58.11111111	72.92592593	23.55263158	37.45333333	97.65789474	246.25	2	12475198	1	9	27	9.1	193	5.8	3	8	23	8	7.9	97	1
12475198	32023130	25927312	2	19130	12475198	M		5.861805556	67.53007587	WHITE	-	RUSSIAN	0	f	30	0	30	0	12475198	0.4698	7	0.9196	8.155067	7.644193	0.510874	0	70.03703704	118.9642857	50.07142857	67.67857143	17.07407407	36.92666667	98.7037037	210.6666667	2	12475198	1	9	29.1	10	138	8.7		8	11	7	7.2	103	0.8
12481952	37707981	24006769	5	19168	12481952	M	2/5/2155	8.113888889	56.04958128	WHITE	0	f	1.34	t	30	0	12481952	0.49	20.81	0.48	44	43.354167	1.020833	1	85.45833333	137.7826087	87.95652174	102.7391304	22.52083333	36.96714286	97.60869565	136.75	3	NA	0	NA	34.4	11.2	194	8.6	NA	16	21	40	7.8	86	3.6	95	125
12481952	37087361	27017213	4	19170	12481952	M	2/5/2155	2.673611111	56.21523629	WHITE	0	f	0.99	t	30	0	12481952	0.24	18.58	0.24	78	77.416667	1	1	73.53846154	102.8636364	54.72727273	68.95454545	15.62962963	36.97166667	94.69230769	109.75	2	NA	0	NA	32	10.1	295	12.4	NA	15	20	37	8.6	96	3.9	84	137
12481952	36977131	27741944	3	19167	12481952	M	2/5/2155	3.945833333	53.150573	WHITE	0	t	0.84	t	30	0	12481952	0.3108	6.364	0.6734	10	9.450549	0.461538	0	70.2	144	69.94117647	87.76470588	16.75	37.205	94.35	92.71428571	1	NA	0	NA	37	12.1	332	7	4.3	19	22	33	8.9	94	4	83	126
12482346	37280521	25493578	4	19174	12482346	F	16/8/2113	0.128472222	84.621154	UNKNOWN	1	t	1.09	t	-1	1	12482346	0.3	11.1	0.68	17	16.323529	0.441176	1	105.1166667	102.5140845	58.68309859	72.13194444	30.11290323	37.09	91.77192982	75.44444444	4	NA	0	NA	37.2	11.5	76	11.4	1.6	10	13	12	7.5	110	0.5	38	142
12488949	33059872	20384683	2	19231	12488949	F		2.951388889	71.59306874	WHITE	0	t	0.91	t	30	0	12488949	1.2	6.23	1.7	4	3.664706	0.705882	0	83.79166667	124.4583333	67.125	81.04166667	18.375	36.75833333	98.70833333	170.6666667	3	NA	0	NA	34.4	10.5	192	9.6	3.5	19	16	12	7.2	103	0.7	107	140
12488949	30841824	28850927	2	19237	12488949	F		8	75.45823819	WHITE	0	f	3.81	t	30	0	12488949	1.27	8.6	4.38	2	1.96347	0.289954	0	99.48	120.625	71.41666667	86.16666667	17.08333333	36.636	97.625	239	3	NA	0	NA	36	10.7	204	13.4	NA	18	17	18	9	100	0.7	103	137
12514721	32042288	24555295	2	19432	12514721	F	11/4/2167	4.838194444	79.94871559	BLACK/AFRICAN	AMERICAN	0	t	2.89	30	0	0	12514721	0.225	3.15	1	4.411765	4.117647	0.294118	0	91.08	126.6	59.84	76.2	20.46551724	36.66833333	97.34615385	115.25	2	NA	0	NA	34.2	11.6	177	4.5		14	23	10	8.2	100	0.7	104
12515381	33358048	28178107	10	19435	12515381	M	10/12/2161	9.872916667	54.91322253	WHITE	1	t	10.06	t	0	1	12515381	0.92	10.32	0.75	15	13.76	1.226667	1	71	106.7222222	77.38888889	88.35	21	37.17944444	92.27272727	176.8333333	2	NA	0	NA	44.8	14.1	149	12.1	NA	17	17	67	8.1	93	1.7	167	132
12525991	39044364	28944065	3	19524	12525991	M		15.13541667	66.30622688	BLACK/AFRICAN	AMERICAN	0	f	3.21	30	0	0	12525991	0.8008	6.5	3	2.454545	2.185315	0.269231	0	60.27586207	91.66666667	68.5	90.7	14.86206897	36.84538462	99.44827586	81	2	12525991	1	9	21.7	7	162	9.4	3.7	13	23	22	9.3	103	1.6	74
12525991	35874240	20167211	3	19522	12525991	M		28.89444444	65.05784414	BLACK/AFRICAN	AMERICAN	0	f	3.74	30	0	0	12525991	0.7426	6.2698	2	4.440476	3.970238	0.470238	0	82.29166667	101.5217391	60.65217391	78.65217391	19.125	36.6545	99.30434783	126.75	2	12525991	1	9	27.1	9.2	276	7.7	4.1	15	18	38	7.9	98	1.2	93
12526702	38911648	27789088	2	19531	12526702	M	31/12/2128	9.180555556	74.97462208	WHITE	1	t	0.94	t	9	1	12526702	1.51	16	1	18	16	1.51	1	97.25925926	127.12	65.8	79.76	26.07407407	37.06090909	96.11111111	105	3	NA	0	NA	21.9	6.7	514	16.8	NA	15	22	15	8.1	100	0.6	105	137
12527525	35176022	21024648	11	19538	12527525	M		21.89444444	73.06710832	WHITE	0	t	5.19	t	30	0	12527525	0	20.09	0.41	49	49	0	1	97.2	108.1481481	64.85185185	79.15384615	27.76923077	37.125	98.30769231	103.2	4	NA	0	NA	31.8	10.7	48	19.8	1.8	24	13	58	6.1	97	4.2	88	129
12528229	30179123	21687131	4	19542	12528229	F	26/4/2173	2.855555556	83.30889527	WHITE	1	t	2.96	t	0	1	12528229	1.89	22.5	2.44	10	9.221311	0.77459	0	67.77272727	102.0454545	57.45454545	87.26086957	19.23913043	37.49315789	97.39130435	208.5	3	NA	0	NA	22.5	7.1	232	14.1	NA	14	18	19	8	107	1.1	180	141
12533588	35219098	24169962	3	19595	12533588	F	22/2/2127	7.752083333	64.92890193	WHITE	0	f	3.14	t	30	0	12533588	2.78	22.01	0.25	99	88.04	11.12	1	86.10344828	124.75	60.89285714	75.07142857	23.03030303	36.58545455	94.20689655	162.25	4	NA	0	NA	24.3	6.9	336	17	NA	9	34	32	8.6	90	1.2	143	139
12537193	36935745	25335353	3	19620	12537193	F	7/8/2121	6.384722222	64.83597352	WHITE	0	t	2.39	t	30	0	12537193	0.5248	10.0736	2.0096	5	5.012739	0.261146	0	71.61764706	120.1176471	62.02941176	85.88235294	14.76470588	36.77714286	98.85294118	105.3333333	2	NA	0	NA	35.5	11.4	253	8	4	9	18	11	8	99	0.6	95	127
12542903	37026291	25253388	2	19654	12542903	M	10/8/2156	6.193055556	65.47467296	WHITE	0	t	2.01	t	30	0	12542903	0.72	5.71	2.13	3	2.680751	0.338028	0	74.24	138.4736842	85.10526316	101.3157895	14.84	36.81857143	97.08695652	145.25	2	NA	0	NA	40.2	13.7	202	8.9	NA	20	24	14		97	1.1	148	141
12542998	34610324	27298333	2	19655	12542998	F		8.897222222	78.51407887	WHITE	0	t	8.86	t	30	0	12542998	0.67	8.96	0.47	20	19.06383	1.425532	1	92.64	118.64	55.28	72.92	17.38461538	37.23555556	98.48	185.3333333	3	NA	0	NA	17.1	5.3	166	11.1	2.9	15	22	80	8.1	93	1.5	112	135
12542998	30583682	25140693	2	19656	12542998	F		8.398611111	78.58932768	WHITE	0	f	2.57	t	30	0	12542998	0.44	7.44	0.37	21	20.108108	1.189189	1	93.89655172	109.3928571	51.25	64.75	20.34482759	36.95	96.44827586	312.5	2	NA	0	NA	28.9	8.7	118	5.2	NA	13	22	35	8.7	94	1.3	134	134
12553113	33997173	21570112	8	19730	12553113	F	18/3/2183	3.679861111	55.1987419	WHITE	1	t	3.88	t	0	1	12553113	0.33	6.04	0.72	9	8.388889	0.458333	0	97.5	115.203125	67.28125	86.4375	15.6875	36.48833333	97.93103448	130.4285714	3	NA	0	NA	20.9	6.9	66	7.2	NA	16	24	18	8	101	1.1	113	143
12556199	36899827	27384848	2	19748	12556199	M		10.15625	69.66354157	WHITE	0	t	6.08	t	30	0	12556199	0.21	6.79	0.39	18	17.410256	0.538462	1	128.9772727	119.6756757	81.10810811	93.02702703	30.06818182	37.43777778	91.28888889	113.6666667	3	NA	0	NA	46.3	15.7	107	7.3	NA	13	18	21	7.5	96	0.8	96	129
12558118	32894623	27099415	3	19771	12558118	M	11/5/2158	3.380555556	74.46084742	WHITE	0	f	2.31	t	30	0	12558118	0.51	6.74	0.95	8	7.094737	0.536842	0	72.39130435	101.0869565	51.82608696	66.95652174	17.47826087	36.50307692	97.2173913	119	3	NA	0	NA	18.9	6.3	48	2.4	2.9	11	18	17	8.2	99	1.1	86	131
12560500	32270777	24094300	4	19787	12560500	F	18/5/2149	29.06805556	46.51374043	WHITE	0	t	2.05	t	30	0	12560500	0.475	21.658	0.775	29	27.945806	0.612903	1	102.21875	114.265625	50.328125	69.53333333	14.78125	37.42857143	99.15625	214.1666667	3	NA	0	NA	34	11.7	263	23.8	NA	18	16	20	8.4	89	3	135	125
12582857	32128181	20193836	2	19953	12582857	M	13/12/2173	19.87638889	65.77395147	WHITE	0	t	2.81	t	30	0	12582857	0.7434	8.2836	2.5842	3	3.205479	0.287671	0	76.44736842	144.78	73.16	85.45121951	17.19736842	36.75285714	98.92105263	78.3	2	NA	0	NA	30.6	10.3	189	8.7	NA	8	22	12	8.1	107	0.8	77	139
12591968	37467441	29980726	2	20021	12591968	F		4.873611111	84.48980463	WHITE	0	t	2.92	t	30	0	12591968	0.3636	7.3629	1.9998	4	3.681818	0.181818	0	94.28	132.0434783	68.69565217	83.13043478	22.28	36.76285714	98.88	124.5	2	12591968	1	9	33.1	10.7	210	10.1	NA	11	32	19	8.8	103	1.1	110	146
12600095	30379671	29010056	4	20085	12600095	M		11.10555556	79.61742078	WHITE	0	t	2.95	t	30	0	12600095	0.91	8.81	0.59	16	14.932203	1.542373	1	104	97.42028986	60.01449275	71.23188406	17.14285714	37.312	92.61904762	128	3	NA	0	NA	35.8	11.9	235	10.4	3	12	23	66	8.9	97	3.1	108	133
12603931	32061950	27660003	2	20117	12603931	M		12.80416667	70.24254961	BLACK/AFRICAN	AMERICAN	0	f	1.93	30	0	0	12603931	1.16	11.56	2	5.530435	5.026087	0.504348	0	84.88461538	100.16	71.16	81.2	21.96153846	36.47125	98.11538462	180.125	3	NA	0	NA	41.2	12.7	320	10.1	2.9	8	32	20	8.6	113	0.6	151
12606113	38236658	20310277	4	20148	12606113	M	26/11/2137	4.304861111	71.79453714	WHITE	-	RUSSIAN	0	f	30	0	30	0	12606113	1.3156	11	1.3871	9.226804	8.278351	0.948454	0	103.48	128.0833333	62.04166667	77.625	24.92	37.32714286	96.36	109.5	4	NA	0	NA	33.5	11.6	161	10.8	4.2	15	17	20	8.7	92	4
12606407	31075621	20429379	2	20155	12606407	M	22/4/2128	29.88541667	74.91039244	PATIENT	DECLINED	TO	ANSWER	0	30	0		30	0	12606407	0	6.177	0.4331	15.295082	14.262295	1.032787	1	92.35714286	101.3846154	55.53846154	67.76923077	28.57142857	37.26142857	95.64285714	131.1666667	2	NA	0		31	10.3	191	5.2	3.5	12	20	27	8.2	100
12606407	31075621	20429379	2	20155	12606407	M	22/4/2128	29.88541667	74.91039244	PATIENT	DECLINED	TO	ANSWER	0	30	0		30	0	12606407	0	6.177	0.4331	15.295082	14.262295	1.032787	1	92.35714286	101.3846154	55.53846154	67.76923077	28.57142857	37.26142857	95.64285714	131.1666667	2	NA	0		31	10.3	191	5.2	3.5	12	20	27	8.2	100
12606543	35392419	27235018	4	20164	12606543	F		9.722916667	61.0383214	BLACK/AFRICAN	AMERICAN	0	f	9.75	30	0	0	12606543	0.0686	8.7024	0	22.375	22.2	0.175	1	90.34615385	111.96	65.6	81.84	19.15384615	37.30222222	93.73076923	318.7142857	3	12606543	1	9	31	9	190	9.8	3.4	14	36	69	8.7	83	2.6	102
12606543	34171047	25922225	3	20176	12606543	F		0.89375	63.49937804	BLACK/AFRICAN	AMERICAN	0	f	0.82	30	0	0	12606543	0.3792	13.9198	1	16.665501	16.223543	0.441958	1	93.05263158	107.0588235	66.64705882	75.47058824	20.63157895	36.875	95.84210526	127	3	12606543	1	9	28.8	8.2	320	15.8		17	32	98	8.1	94	2	127
12606543	33445313	22315425	3	20163	12606543	F		5.576388889	60.93442339	BLACK/AFRICAN	AMERICAN	0	f	0.87	30	0	0	12606543	0.2682	13.8868	1	23.170732	22.731707	0.439024	1	97.19047619	108.9047619	69.38095238	78.42857143	16.9047619	36.232	93.14285714	177.75	3	12606543	1	9	35.4	11	300	14.5	3.7	15	39	89	9.1	85	2.4	215
12606543	30444007	23240348	3	20179	12606543	F		25.78819444	64.89329213	BLACK/AFRICAN	AMERICAN	0	f	25.74	30	0	0	12606543	0.67	9.41	1	12.923077	12.064103	0.858974	1	82.32142857	99.55555556	59	68	20.53448276	37.05571429	94.16	134.5	3	NA	0	NA	26.6	7.7	242	11.3		18	28	102	6.9	92	2.5	113
12615299	38236345	20382821	2	20229	12615299	F		8.874305556	62.56626459	WHITE	0	t	3.83	t	30	0	12615299	0.49	11.53	0.47	26	24.531915	1.042553	1	60.36	118.1851852	44.81481481	67.66666667	25.5	37.37	95.68	139	2	NA	0	NA	24.7	8	417	10.3	2.9	12	25	14	8.3	101	0.5	114	140
12626136	37245436	20070470	4	20326	12626136	M	10/6/2159	20.725	73.06080634	WHITE	0	t	9.45	t	30	0	12626136	0.95	8.02	0.52	17	15.423077	1.826923	1	88.69230769	118.6086957	68.26086957	82.69565217	18.08	36.53833333	90.07692308	154	3	NA	0	NA	41.8	13.7	200	9.6	NA	25	12	117	7.8	85	8.4	159	129
12626136	34603678	24564664	10	20327	12626136	M	10/6/2159	6.805555556	74.42053838	WHITE	1	f	6.91	t	0	1	12626136	1.4	15.55	0.54	31	28.796296	2.592593	1	87.18181818	116.5384615	64.53846154	86.25	21.57575758	36.85727273	95.60606061	295.8	4	NA	0	NA	36.2	11.4	336	13.2	2.7	16	20	25	8.4	89	3.2	225	127
12629682	37351040	29604149	4	20353	12629682	F		7.175694444	88.72616147	WHITE	-	RUSSIAN	0	t	30	0	30	0	12629682	0.62	4	2.73	1.842491	1.615385	0.227106	0	61.2	101.6538462	59.46153846	69.5	14.80769231	36.96923077	96.73076923	179	1	NA	0	NA	29.8	8.8	275	7.7	4	9	21	16	7.9	100	0.8
12630464	38808391	20456393	3	20362	12630464	F		10.66041667	64.3990724	WHITE	0	t	5.73	t	30	0	12630464	0.98	14.41	0.66	23	21.833333	1.484848	1	100.1538462	120.4651163	68.72093023	85.23255814	24.21153846	37.23	93.73076923	129.2857143	3	NA	0	NA	34	10.8	240	16.2	NA	11	24	14	8.4	99	0.6	125	137
12631015	39388589	21018405	2	20370	12631015	M	21/9/2128	3.246527778	78.78177999	WHITE	0	t	1.1	t	30	0	12631015	0.684	13.3	1.1704	12	11.363636	0.584416	1	97	106.8095238	68.14285714	76.9047619	13.15	36.01	95	154	4	NA	0	NA	33.3	11.9	146	8.5	NA	13	26	27	7.2	95	1	138	137
12631015	36351471	24340770	8	20371	12631015	M	21/9/2128	10.775	86.63775479	WHITE	0	f	4.19	t	27	1	12631015	1.87	16.27	4.85	4	3.354639	0.385567	0	87.69565217	95.25	67	69.7037037	22.44	36.68	97.95652174	154.6	3	NA	0	NA	31.8	10.1	410	22.6	2.9	21	15	33	8	90	2.1	78	127
12644935	35167591	29792132	9	20487	12644935	M	1/2/2138	1.256944444	56.08391887	UNKNOWN	1	t	1.33	t	0	1	12644935	4.46	26.94	1.02	31	26.411765	4.372549	1	91.81481481			82.48148148	31.09259259	36.18888889	80.83333333	130.2857143	4	NA	0	NA	28.1	8.3	30	30.5	3	25	15	11	6.6	90	1.8	99	134
12649269	38611232	20916985	3	20514	12649269	M		7.266666667	72.23000184	WHITE	0	t	1.18	t	30	0	12649269	0.69	9.18	1.4	7	6.557143	0.492857	0	69.48275862	116.8965517	54.24137931	71.68965517	16.53571429	36.6	94.40740741	127.6666667	3	NA	0	NA	33	11	137	11.5	NA	12	23	7	7.6	102	0.6	110	133
12653086	32005991	21742308	11	20544	12653086	M	8/10/2169	26.15	86.66515747	WHITE	0	f	11.85	t	26	1	12653086	0.62	24.9	0.83	31	30	0.746988	1	88.05	94.125	58.775	72.25	17.70930233	36.38045455	98	193.8235294	4	NA	0	NA	23.5	7	216	24.4	2.9	14	12	25	7.6	105	1.9	106	140
12655454	35565234	29663271	2	20561	12655454	M		13.78472222	67.87877429	WHITE	0	t	4.23	t	30	0	12655454	0.646	6.8115	1.786	4	3.81383	0.361702	0	115.5	119.7083333	66.54166667	79.20833333	11	37.38833333	97.36	179.25	2	NA	0	NA	30.8	11.1	164	7.2	NA	11	22	17	8.4	108	0.8	98	140
12655454	35565234	29663271	2	20561	12655454	M		13.78472222	67.87877429	WHITE	0	t	4.23	t	30	0	12655454	0.646	6.8115	1.786	4	3.81383	0.361702	0	115.5	119.7083333	66.54166667	79.20833333	11	37.38833333	97.36	179.25	2	NA	0	NA	30.8	11.1	164	7.2	NA	11	22	17	8.4	108	0.8	98	140
12655454	31203221	29560226	2	20562	12655454	M		7.672916667	77.02091878	WHITE	0	f	1.67	t	30	0	12655454	0.65	6.8	0.74	10	9.189189	0.878378	0	105	123.9565217	68.60869565	84.04347826	20.65217391	36.84166667	95.91304348	110	2	NA	0	NA	29.7	8.8	138	6	NA	14	21	24	8.2	100	0.8	106	136
12655454	31203221	29560226	2	20562	12655454	M		7.672916667	77.02091878	WHITE	0	f	1.67	t	30	0	12655454	0.65	6.8	0.74	10	9.189189	0.878378	0	105	123.9565217	68.60869565	84.04347826	20.65217391	36.84166667	95.91304348	110	2	NA	0	NA	29.7	8.8	138	6	NA	14	21	24	8.2	100	0.8	106	136
12656773	37685433	29135073	6	20571	12656773	F		28.6625	55.73622626	BLACK/AFRICAN	AMERICAN	0	t	13.44	30	0	0	12656773	0.18	2.43	0	5.673913	5.282609	0.391304	0	100.52	145.44	84.72	97.84	17.84	36.93	95.64	134	3	NA	0	NA	29.3	9.5	58	3.1	4.3	13	24	17	7.8	93	0.8	114
12656796	32063503	25392033	2	20572	12656796	M		12.35138889	70.59482632	UNKNOWN	0	t	6.44	t	30	0	12656796	1.3	14.42	0.49	32	29.428571	2.653061	1	116.7647059	95.6875	67.9375	74.5	25.8	36.959	98.52941176	253.025	3	NA	0	NA	23.2	6.1	164	8.7	3.2	18	9	27	7.8	100	2	184	140
12660800	36196043	22501115	3	20603	12660800	M		7.749305556	69.73053923	WHITE	0	t	3.68	t	30	0	12660800	0.83	7.51	1.29	6	5.821705	0.643411	0	85.34615385	134	78.47368421	99.39473684	22.17307692	37.37833333	96.57692308	255.4	2	NA	0	NA	38.1	12.9	127	10.1	NA	18	23	18	8.8	96	0.8	237	134
12665592	36007470	29981312	3	20633	12665592	F		3.222222222	53.92842082	WHITE	0	t	0.67	t	30	0	12665592	0.4396	14.3027	0.7065	21	20.244444	0.622222	1	108.5	134.9285714	72.42857143	86	16.2	36.98333333	98.35714286	237.5	3	12665592	1	9	29.9	9.2	186	8.4	NA	18	22	70	9.8	97	4.3	219	133
12671705	39234219	28309404	7	20699	12671705	M	2/2/2151	5.9	71.06210243	WHITE	0	f	4.19	t	4	1	12671705	3.07	17.81	1.23	17	14.479675	2.495935	1	93.84615385	109.375	61.125	72.66666667	14.30769231	36.575	92.88461538	92	3	NA	0	NA	33.4	10.9	89	28.5	2.6	14	21	20	8	97	1.1	92	129
12671705	35055267	24964983	4	20698	12671705	M	2/2/2151	5.974305556	62.8176143	WHITE	0	t	4.11	t	30	0	12671705	1.573	8.954	1.089	10	8.222222	1.444444	0	78.2	110.7894737	60.57894737	73.26315789	14.64705882	36.465	94.75	92	3	12671705	1	9	30.1	10.3	247	12.1	NA	21	14	81	7.4	90	3.6	84	128
12672736	37262980	21320214	3	20707	12672736	F		10.72291667	67.83189806	WHITE	0	t	1.52	t	30	0	12672736	0.06	2.24	0.22	10	10.181818	0.272727	0	100.9666667	95.71428571	54	70.97435897	17.25	37.08857143	97.36	115	3	NA	0	NA	32.3	10.4	134	2.8	2.6	10	23	13	7.6	100	0.5	80	131
12681352	33579302	26468713	4	20764	12681352	F		6.488194444	62.26065496	WHITE	0	t	1.58	t	30	0	12681352	0.2	1.51	0.62	3	2.435484	0.322581	0	87.30769231	104.6538462	68.03846154	79.15384615	18.46153846	36.83428571	98.38461538	223.6666667	3	NA	0	NA	25.7	8.3	240	2.8	3.4	8	13	16	7.8	109	1.2	90	136
12681365	31285451	28201794	5	20766	12681365	F	7/6/2187	25.20625	74.70842026	WHITE	0	f	25.21	t	30	0	12681365	0.64	11.02	1.24	9	8.887097	0.516129	0	66.69565217	104.173913	50.39130435	66.76086957	19.04347826		98.17391304	122.3043478	2	NA	0	NA	24.3	7.8	90	12	NA	10	23	12	7.9	106	0.5	102	137
12699927	36084523	22651135	3	20922	12699927	F		4.452777778	88.69925016	WHITE	0	t	2.76	t	30	0	12699927	1	19.18	0.49	41	39.142857	2.040816	1	82	107.4074074	50	66.77777778	18.19354839	36.72333333	95.12903226	246	3	NA	0	NA	38.4	11.2	215	21.1	4.2	15	18	20	8.7	104	0.9	114	139
12705048	33393580	22073798	6	20948	12705048	M		8.169444444	80.6204429	UNKNOWN	0	t	3.19	t	30	0	12705048	0.3604	9.3228	0.4346	22	21.45145	0.829268	1	78.73076923	103.2	62.76	71.28	19.73076923	36.78833333	96.23076923	242.3333333	1	12705048	1	9	30.5	10.5	264	10.2	2.5	17	21	83	8.5	104	2.3	166	139
12711845	35816407	27570591	5	20996	12711845	F	5/6/2182	21.37638889	68.56476254	WHITE	0	t	3.44	t	30	0	12711845	0.8	14.75	1.2	13	12.291667	0.666667	1	118.2258065	101.7631579	59.89473684	69.31578947	23.3974359	38.21	96.67741935	160	4	NA	0	NA	27.5	8.4	292	17.9	3	11	33	14	8.3	93	0.6	144	135
12715799	37103338	24674922	4	21035	12715799	F	23/4/2132	5.577083333	79.29385487	WHITE	1	t	1.24	t	0	1	12715799	0.22	3.4	1.2	3	2.833333	0.183333	0	82.390625	96.91071429	60.81547619	72.44705882	23.03225806	35.67	89.11428571	111.3529412	4	NA	0	NA	15	4.8	57	5.1	NA	14	10	18	7.4	107	0.7	61	141
10462700	32412962	21591466	4	3442	10462700	M		10.93611111	31.89450412	WHITE	0	t	1.2	t	30	0	10462700	1.746	24.153	1.164	22	20.75	1.5	1	80.4	125.5833333	72.20833333	83.45833333	20.04	36.8675	98.04	90	2	NA	0	NA	36	12.1	103	14.6	NA	15	18	30	6.9	101	3.5	67	133
12716258	34124073	28151185	2	21038	12716258	M	6/3/2168	20.57569444	67.12193689	WHITE	1	f	20.58	t	0	1	12716258	1.2	8.24	1.22	8	6.754098	0.983607	0	94.08333333	142.5416667	77.45833333	95.41666667	29.58333333	36.45142857	93.08333333	110.4	3	NA	0	NA	40.9	12.6	216	11	NA	9	25	10	7.2	85	0.3	107	124
12724206	38796258	28422109	4	21090	12724206	F		16.88125	55.7578594	WHITE	0	t	6.19	t	30	0	12724206	0.59	11.17	2.18	5	5.123853	0.270642	0	94.26470588	97	57	69.69444444	21.4	37.32352941	97.20833333	50127.5	4	NA	0	NA	22.6	7.5	124	8.9	NA	9	20	8	9.3	100	0.5	109	135
12724975	30227036	25873435	8	21110	12724975	M	14/7/2120	17.39513889	60.97549669	UNKNOWN	0	t	12.34	t	30	0	12724975	1.69	17.69	1.12	17	15.794643	1.508929	1	81.52	105.4375	52.109375	69.78125	24.69230769	36.81826087	97.61538462	172.625	4	NA	0	NA	27.8	9	163	16.8	2	11	24	14	7.5	104	1	149	136
12726148	32926250	25578114	2	21122	12726148	F		17.79513889	56.0487806	WHITE	0	f	15.77	t	30	0	12726148	0.26	5.2	0.78	7	6.666667	0.333333	0	112.1111111	119.25	72.25	81.92307692	29.03703704	37.33285714	93.92592593	191.4	3	12726148	1	9	38.1	12.6	272	2.6	NA	14	15	21	7.2	100	1.5	142	137
12749350	38323244	28423514	12	21309	12749350	F		18.26041667	63.0283773	UNKNOWN	0	t	4.58	t	30	0	12749350	0.8023	9.3903	1.017	10	9.233333	0.788889	0	81.11111111	107.6538462	59.19230769	69.65384615	18.34482759	36.8275	97.5	103.4	2	NA	0	NA	21.6	7.5	27	9.4	4.9	14	31	44	8.6	100	1.4	84	144
12749568	39247369	24897756	2	21313	12749568	M		30.91736111	56.85812686	WHITE	0	f	8.15	t	30	0	12749568	0.308	6.776	0.308	23	22	1	1	60.88571429	111.0555556	53.38888889	73.63888889	18.68918919	35.98	98.18918919	123.4285714	2	NA	0	NA	26.5	8.7	74	6.3	2.1	13	9	49	6.7	116	4.7	69	140
12749568	38628696	21590992	3	21316	12749568	M		12.92152778	58.68721096	WHITE	0	f	1.98	t	30	0	12749568	0.146	5.329	0.292	19	18.25	0.5	1	95.28	109.8	69.48	79.08	27.1	37.20714286	98.16	88	3	NA	0	NA	26.2	8.8	141	7.3	2.4	12	22	48	8.2	108	1.3	80	139
12749568	34306381	29852579	4	21311	12749568	M		51.49375	56.29812905	WHITE	0	t	43.52	t	30	0	12749568	0.126	0.333	0.144	3	2.3125	0.875	0	92.43181818	89.18478261	51.97826087	64.72826087	26.62195122	36.24909091	97.46666667	146.375	4	NA	0	NA	24	8.4	135	0.9	2.2	18	14	73	7.2	110	1.9	128	140
12749568	31742147	23065907	4	21314	12749568	M		16.76041667	58.38362989	WHITE	0	f	16.78	t	30	0	12749568	0.452	8.362	0.452	20	18.5	1	1	87.43333333	94.48484848	60.93939394	72.328125	28.078125	35.894	98.3	122.6666667	4	NA	0	NA	25	7.4	220	4.1	3.1	11	17	32	7.1	112	1.4	79	144
12751607	37987126	27373350	2	21338	12751607	M		13.59444444	69.52118649	WHITE	0	t	1.38	t	30	0	12751607	0.49	6.43	0.61	11	10.540984	0.803279	0	61.79166667	114.4583333	55.70833333	72.66666667	18.45833333	36.40833333	97.16666667	121	1	NA	0	NA	25.6	8.4	170	7.7	2.1	12	12	37	6.5	104	2.8	84	133
12755225	35008182	28721793	3	21366	12755225	F		32.77777778	68.45667971	WHITE	0	t	27.69	t	30	0	12755225	1.76	11.82	1.05	13	11.257143	1.67619	1	70.40740741	131.5	49.15384615	70.96153846	19.46428571	37.24166667	97	161	2	NA	0	NA	36.5	11.6	131	14	NA	13	20	12	8.4	109	0.7	161	143
12756459	36001238	24929525	4	21375	12756459	M		22.41666667	80.13236087	BLACK/CAPE	VERDEAN	0	t	17.35	30	0	0	12756459	0.15	5.4	1	4.74359	4.615385	0.128205	0	71.83333333	115.9230769	46.15384615	69.30769231	23.92	36.94375	95.29166667	246.4	2	NA	0	NA	36	11.3	150	7.4	2.8	13	16	34	6.9	94	1.2	238
12781031	36491802	27595301	10	21549	12781031	M	25/9/2189	0.951388889	64.73012855	HISPANIC/LATINO	-	PUERTO	RICAN	1	0	1		0	1	12781031	2	12.17	1.39	9.971223	8.755396	1.215827	0	109.2727273			74.18181818	17.91304348	37.765	87.09090909	230.5	4	NA	0		38	12.7	275	11.4	2.9	15	12	25	8.1	96
12784119	35482563	25366206	2	21568	12784119	M		2.679166667	50.51146112	WHITE	0	f	1.96	t	30	0	12784119	0.47	3.52	0.91	4	3.868132	0.516484	0	111.8333333	117.8695652	77.91304348	86.65217391	24.5	38.34333333	94.375	111	3	NA	0	NA	33.9	11.6	169	5	3.7	13	20	7	7.6	97	0.8	100	135
12784119	31758909	21003827	2	21567	12784119	M		2.692361111	48.46562576	WHITE	0	f	0.71	t	30	0	12784119	0.61	8.96	1.16	8	7.724138	0.525862	0	87.58823529	135.9375	94.375	103.3125	17.88235294	36.81	96.11764706	99	2	NA	0	NA	31.6	11	73	10.9	NA	15	22	10	7.8	101	0.8	99	139
12789116	34413972	24195977	6	21606	12789116	M	11/3/2197	13.82569444	79.91876893	WHITE	0	t	3.67	t	30	0	12789116	1.26	5.31	1.6	4	3.31875	0.7875	0	84.66666667	110.7333333	53.7	67	19.27272727	36.85166667	97.72727273	229.8	3	NA	0	NA	28.4	8.5	112	8.7	NA	16	21	37	7.8	101	1.6	172	136
12799272	39931237	23669294	7	21670	12799272	M		28.77638889	81.14859083	WHITE	0	t	25.05	t	30	0	12799272	0.2	3.75	0.87	5	4.310345	0.229885	0	68.70491803	122.952381	56.49206349	73.58730159	18.33870968		95.66666667	126.8571429	2	NA	0	NA	21.3	7	111	5	NA	15	19	30	8.3	102	1.7	103	138
12810752	34708203	28492080	7	21749	12810752	F		11.92083333	86.23191245	UNKNOWN	0	t	8.23	t	30	0	12810752	1.21	12.46	0.26	53	47.923077	4.653846	1	68.15384615	110.75	51.09375	71.19354839	25.01785714	36.77272727	99.52	141.8125	2	NA	0	NA	22.8	6.7	228	8.7	2.9	6	23	20	7.8	100	0.8	131	137
12821625	31159916	27848569	3	21815	12821625	M	18/11/2119	5.440972222	77.46902883	WHITE	0	t	4.3	t	30	0	12821625	0.126	9.219	1.092	9	8.442308	0.115385	0	79.6875	126.3823529	55.85294118	84.21428571	12.78571429	36.83285714	97.11111111	167.6666667	3	12821625	1	9	30	10.5	194	10.5	3.6	9	23	26	7.8	105	1.2	146	137
12821625	31159916	27848569	3	21815	12821625	M	18/11/2119	5.440972222	77.46902883	WHITE	0	t	4.3	t	30	0	12821625	0.126	9.219	1.092	9	8.442308	0.115385	0	79.6875	126.3823529	55.85294118	84.21428571	12.78571429	36.83285714	97.11111111	167.6666667	3	12821625	1	9	30	10.5	194	10.5	3.6	9	23	26	7.8	105	1.2	146	137
12826076	33228969	21337143	4	21835	12826076	F		4.667361111	67.75297603	ASIAN	0	f	0.48	t	30	0	12826076	0.32	8.21	0.41	21	20.02439	0.780488	1	87.77777778	124.2222222	55.88888889	72	25.33333333	36.92666667	96.44444444	131.5	2	NA	0	NA	30.6	9.9	140	8.4	3.4	11	21	9	7.1	94	0.8	75	131
12835323	38852670	27113126	7	21900	12835323	M		37.86527778	75.76104222	UNKNOWN	0	t	21.79	t	30	0	12835323	0.8	10.71	0.3	38	35.7	2.666667	1	58.64	130.8846154	53.26923077	76.19230769	21.96296296	36.57	94.68	152.4	2	NA	0	NA	22.5	7.3	169	11.9	NA	19	17	108	7.3	104	6	144	140
12851901	30402228	23888097	2	22021	12851901	M		3.804861111	78.66522866	WHITE	0	t	1.73	t	30	0	12851901	0.79	9.2	1.42	7	6.478873	0.556338	0	78.85714286	124.5714286	69.76190476	86.42857143	19.66666667	36.78	95.85714286	100	2	NA	0	NA	40.7	13.2	143	8	NA	16	23	14		102	0.7	97	139
12860444	37644356	27467133	2	22070	12860444	F	14/4/2143	13.38333333	91.51561134	WHITE	0	t	5.82	t	30	0	12860444	1.82	25.81	0.91	30	28.362637	2	1	92.97959184	115.9795918	51.6122449	66.93877551	22.26	36.32666667	97.04166667	341.0909091	4	NA	0	NA	18.3	5.7	168	17.8	NA	11	12	27	8.1	98	1.1	117	134
12913669	31049162	22938703	4	22458	12913669	F		8.336111111	56.80652303	WHITE	0	t	4.15	t	30	0	12913669	0.207	12.213	1.311	9	9.315789	0.157895	0	73.88571429	110.2571429	66.02857143	81.37142857	14.05882353		99.71428571	127.3043478	2	NA	0	NA	22.3	7.3	71	8.1	NA	13	22	18		106	0.8	120	139
12921066	37995728	28432923	5	22502	12921066	F	25/8/2186	4.726388889	61.84515981	WHITE	0	t	2.59	t	30	0	12921066	0.636	16.748	3.816	5	4.388889	0.166667	0	86.88461538	108.1351351	54.67567568	66.75675676	17.94736842	36.06375	94.73076923	190.875	4	NA	0	NA	26.4	8.6	89	15.8	NA	14	19	23	7.4	100	1.4	143	134
12938813	32114520	25938911	3	22625	12938813	F	9/7/2194	8.913194444	69.07509298	HISPANIC/LATINO	-	PUERTO	RICAN	0	30	0		30	0	12938813	1	7.6	1.5	5.54	5.066667	0.473333	0	57.78378378	114.3888889	55.55555556	73.08333333	19.72368421	37.315	96.45945946	163.25	2	NA	0		36.8	10	347	9.9		12	35	34	8	112
12940091	34146857	21915926	2	22635	12940091	F		7.316666667	72.72637343	WHITE	0	t	4.19	t	30	0	12940091	0.1536	3.1728	1.3824	2	2.295139	0.111111	0	78.26923077	136.8571429	45.23214286	71.875	13.78		96.88461538	130	1	12940091	1	9	25.9	8.7	70	4.8	3.4	11	23	9		109	0.6	132	143
12940091	34146857	21915926	2	22635	12940091	F		7.316666667	72.72637343	WHITE	0	t	4.19	t	30	0	12940091	0.1536	3.1728	1.3824	2	2.295139	0.111111	0	78.26923077	136.8571429	45.23214286	71.875	13.78		96.88461538	130	1	12940091	1	9	25.9	8.7	70	4.8	3.4	11	23	9		109	0.6	132	143
12945037	36521920	25238040	3	22668	12945037	F		3.442361111	82.18901661	WHITE	0	t	1.65	t	30	0	12945037	0.54	16.398	1.026	17	15.982456	0.526316	1	71.16	100.56	54.76	65.36	20.2	36.19333333	95.2	140	3	NA	0	NA	30.4	10.1	317	18	2.8	13	24	9	7.5	101	0.5	140	135
12945037	31088991	20853275	3	22670	12945037	F		4.432638889	85.92680477	WHITE	0	f	1.4	t	30	0	12945037	0.4556	12.3146	0.536	24	22.975	0.85	1	73.2173913	102.6363636	56.13636364	66.7826087	19.95652174	37.175	95.08695652	105.25	4	NA	0	NA	33.3	11.1	122	7	3	10	20	13	7.8	105	0.6	94	136
12945136	36915794	21705124	2	22673	12945136	M	2/11/2194	6.975694444	86.74586127	BLACK/AFRICAN	0	f	0.87	t	30	0	12945136	0.36	7.21	0.53	14	13.603774	0.679245	1	77.45454545	104.8095238	55.47619048	69.66666667	20.36363636	37	95.27272727	209.6	2	NA	0	NA	34.5	11.1	140	5.8	3.6	11	18	14	8.1	108	0.6	127	141
12950787	34020265	20787844	2	22718	12950787	F	13/6/2175	1.720833333	73.10543816	WHITE	0	f	0.41	t	30	0	12950787	0.57	8.69	1.09	8	7.972477	0.522936	0	76.66666667	147.3333333	49.66666667	71.55555556	17.625	36.665	96	177	2	12950787	1	9	27	8.7	495	10.5	3.4	14	10	76	8.8	102	3.2	158	126
12950787	34020265	20787844	2	22718	12950787	F	13/6/2175	1.720833333	73.10543816	WHITE	0	f	0.41	t	30	0	12950787	0.57	8.69	1.09	8	7.972477	0.522936	0	76.66666667	147.3333333	49.66666667	71.55555556	17.625	36.665	96	177	2	12950787	1	9	27	8.7	495	10.5	3.4	14	10	76	8.8	102	3.2	158	126
12972442	34528635	26074066	3	22878	12972442	F	11/9/2200	8.029166667	76.19375297	BLACK/AFRICAN	AMERICAN	0	f	3.58	30	0	0	12972442	0.485	7.566	1	9.939506	9.340741	0.598765	0	61.18518519	119	45.03846154	62.11538462	18.75925926	37.12833333	99.92592593	152.25	2	12972442	1	9	27.8	8.7	368	9.7	4.5	19	20	78	8.3	93	2.8	107
12975437	32790983	24454395	2	22914	12975437	F		7.778472222	46.6704535	WHITE	0	t	3.26	t	30	0	12975437	0.83	5.57	1.86	3	2.994624	0.446237	0	126.3414634	125.9	75.475	86.75	26.52222222	37.065	99.17073171	111.5	2	NA	0	NA	28.2	9.5	39	6.3	2.6	16	24	9	7.8	104	0.5	101	142
12985940	34505141	29906888	2	22984	12985940	M		38.56875	68.35866631	WHITE	0	t	12.09	t	30	0	12985940	0.89	6.97	0.16	49	43.5625	5.5625	1	111.6	89.69565217	62.34782609	72.17391304	25.88888889	38.0175	94.4	132.7272727	4	NA	0	NA	39.1	12.7	205	8.1	3.5	12	17	31	6.8	95	1.5	119	130
12985940	31494077	25718156	3	22987	12985940	M		59.85	69.94894565	WHITE	0	f	3.15	t	30	0	12985940	0.61	6.6	0.4	18	16.5	1.525	1	102.5652174	89.97826087	62.47826087	71.60416667	22.04255319	38.14777778	95.15217391	113.8333333	3	NA	0	NA	31.7	9.9	291	7.8	NA	11	21	20	7.3	102	0.8	106	137
12993146	32964078	28579208	5	23041	12993146	F		10.37083333	74.30117246	ASIAN	-	CHINESE	0	t	30	0	30	0	12993146	0.33	5	1.46	3.678082	3.452055	0.226027	0	57.5	124.6666667	58.85185185	79.88461538	17.33870968	37	99.3	189.84	2	NA	0	NA	27	8.5	116	7.4	3.2	11	12	23	7.4	97	1.6
12993146	32964078	28579208	5	23041	12993146	F		10.37083333	74.30117246	ASIAN	-	CHINESE	0	t	30	0	30	0	12993146	0.33	5	1.46	3.678082	3.452055	0.226027	0	57.5	124.6666667	58.85185185	79.88461538	17.33870968	37	99.3	189.84	2	NA	0	NA	27	8.5	116	7.4	3.2	11	12	23	7.4	97	1.6
13002213	37044985	22211936	6	23106	13002213	M	17/2/2146	7.778472222	42.56931447	WHITE	0	t	3.89	t	30	0	13002213	1	6.01	1.76	4	3.414773	0.568182	0	78.18181818	104.952381	61.76190476	71.23809524	15.95454545	36.69714286	96.31818182	101	1	NA	0	NA	21.8	7.3	82	8.5	2.4	12	24	29	8.2	96	1.2	98	129
13004253	30281457	28003920	3	23114	13004253	M		4.097222222	61.04313168	WHITE	0	t	2.48	t	30	0	13004253	0.73	7.55	1.89	4	3.994709	0.386243	0	85.28	108.875	68.04166667	80.54166667	29.23076923	36.98428571	96.48	157.8571429	3	NA	0	NA	31.9	10.1	251	7.1	3.7	6	28	12	8.1	100	0.9	107	143
13009403	31653401	28855202	2	23136	13009403	M	2/6/2181	29.34513889	84.27155702	UNKNOWN	0	t	1.69	t	30	0	13009403	0.82	6.06	1.52	5	3.986842	0.539474	0	96.80769231	145.1111111	77.03703704	95.62962963	16.61538462	36.93	97.23076923	153.2	2	NA	0	NA	31.6	10	328	9.1	2.4	12	20	2	8.2	102	0.4	131	139
13011127	37511901	24178641	6	23150	13011127	F	12/1/2173	0.953472222	57.02928424	NATIVE	HAWAIIAN	OR	OTHER	PACIFIC	0	1		1.11		0	1	13011127	0.18	12.6	3.42	3.736842	3.684211	0.052632	0	112.2727273	82	39.5	53.11764706	26.76190476	36.05384615	79.8	547.8333333	4		0	NA	29.7	9.1	144	15.8	2.5	22	11	13
13029568	35907702	26768047	2	23294	13029568	M	25/2/2203	15.03472222	58.62581734	HISPANIC/LATINO	-	DOMINICAN	0	f	30	0	30	0	13029568	0.29	9	0.44	21.795455	21.136364	0.659091	1	98.75	116.1666667	63.75	79.33333333	14.83333333	36.97333333	89.70833333	218.4482759	3	NA	0	NA	23.9	7.4	263	10.1	2.9	8	28	31	8	95	1.8
13029568	31774950	22684596	3	23296	13029568	M	25/2/2203	7.299305556	59.10121181	HISPANIC/LATINO	-	DOMINICAN	0	f	16	1	16	1	13029568	1.17	14	0.46	32.152174	29.608696	2.543478	1	100.6538462	116.8846154	63.69230769	79.76923077	16.15384615	36.895	97.61538462	245.3333333	3	NA	0	NA	21.3	6.8	234	13.6		11	17	54	7.2	96	3.5
13038869	33811581	26145591	2	23361	13038869	M	19/5/2137	35.22847222	86.27549466	UNKNOWN	0	t	13.08	t	25	1	13038869	0.93	11.7	1.53	8	7.647059	0.607843	0	75.27272727	145.8484848	68.24242424	90.60606061	18.42424242	37.37142857	98.3030303	150	3	NA	0	NA	35.5	11.5	253	11.8	3.9	14	21	7	8.6	99	0.6	144	137
13050816	37280139	22634251	5	23466	13050816	M		3.426388889	63.50844531	BLACK/AFRICAN	AMERICAN	0	t	1.89	30	0	0	13050816	0.4488	7.9764	2	4.830409	4.573099	0.25731	0	68.56521739	120.7727273	79.04545455	88.68181818	15.17391304	36.925	96.52173913	109	0	NA	0	NA	28	9	159	4.8		11	18	9	8	108	1	92
13077594	38746604	24274249	9	23667	13077594	F	28/1/2187	4.099305556	69.93423318	UNKNOWN	0	f	4.04	t	30	0	13077594	2.11	25.97	1.81	16	14.348066	1.165746	1	91.84	99	49.04166667	63.45833333	14.48	36.83375	98.2	327.3076923	3	NA	0	NA	27	8.4	206	24.3	3.2	17	10	76	7.5	97	2.3	131	140
13077594	30056766	22574617	2	23665	13077594	F	28/1/2187	17.88541667	68.29817559	UNKNOWN	0	t	17.84	t	30	0	13077594	1.48	14.79	2.95	6	5.013559	0.501695	0	125.2	117.2	59.12	72.24	18.28846154	37.555	100	231.625	4	NA	0	NA	30.5	9.3	166	13.2	2.8	11	20	32	7	118	1	186	148
13080738	36002185	20865777	2	23696	13080738	F		8.036111111	70.27125227	WHITE	0	f	1.72	t	30	0	13080738	1.02	14.23	1.88	8	7.569149	0.542553	0	68.03448276	92.10344828	53.37931034	65.5862069	18.03448276	36.91666667	92.79310345	136	2	NA	0	NA	26.4	8.2	223	17.4	3.3	9	20	11	8.2	101	1.1	132	133
13103745	33906417	26794760	2	23859	13103745	M		5.763888889	66.93693709	BLACK/AFRICAN	AMERICAN	0	f	0.78	30	0	0	13103745	0.47	4.86	1	5.670213	5.170213	0.5	0	95.33333333	154.5882353	75.29411765	93.41176471	17.77777778	37.00833333	96.84210526	127	2	NA	0	NA	26.5	8.9	178	6.8		20	19	33	8.6	106	3	127
13110574	37242807	26168967	3	23927	13110574	F	21/7/2176	1.863888889	92.54754534	WHITE	1	f	1.91	t	0	1	13110574	0.78	9.7	0.3	35	32.333333	2.6	1	100.2222222	97.60869565	34.30434783	48.34782609	18.44444444	36.62833333	94.14814815	85.5	3	NA	0	NA	29.4	8.5	310	11	NA	21	23	51	8.1	97	6.8	73	137
13110574	37242807	26168967	3	23927	13110574	F	21/7/2176	1.863888889	92.54754534	WHITE	1	f	1.91	t	0	1	13110574	0.78	9.7	0.3	35	32.333333	2.6	1	100.2222222	97.60869565	34.30434783	48.34782609	18.44444444	36.62833333	94.14814815	85.5	3	NA	0	NA	29.4	8.5	310	11	NA	21	23	51	8.1	97	6.8	73	137
13112508	39968703	20472981	2	23945	13112508	F		9.218055556	61.79457882	OTHER	0	t	0.45	t	30	0	13112508	0.41	31.49	0.29	110	108.586207	1.413793	1	102.1111111	141.5	76.875	95.375	23.33333333	36.72333333	96.44444444	162	3	NA	0	NA	21.6	6.8	266	25.9	NA	14	19	45	7.4	100	2.5	135	133
13113830	33884485	23519599	2	23951	13113830	M	30/8/2151	5.167361111	91.54356655	WHITE	0	t	1.15	t	30	0	13113830	1.02	14.14	1.42	11	9.957746	0.71831	0	92	121.92	45.36	63.44	20.57692308	36.575	96	75	3	NA	0	NA	22.2	6.8	373	13	2.6	17	15	49	8.8	107	1.7	75	136
13117994	30481223	21295215	7	23980	13117994	F		4.899305556	63.34302812	WHITE	0	f	2.46	t	30	0	13117994	0.14	13.7	1.56	9	8.782051	0.089744	0	77.86956522	121.4	69.8	80.03846154	21.31818182	36.774	96.81818182	127.45	3	NA	0	NA	24.2	8	182	15.6	NA	8	20	13		104	0.7	99	136
13122104	35148746	20912342	2	24002	13122104	M	1/5/2148	2.814583333	81.03639832	BLACK/AFRICAN	0	f	0.91	t	30	0	13122104	0.66	6.02	0.69	10	8.724638	0.956522	0	79.95454545	145.3636364	79.77272727	94	22.72727273	36.55333333	94.68181818	213	2	NA	0	NA	41	13.7	152	7.5	NA	19	17	38	9.3	95	2.1	102	130
13122104	30809363	26321876	5	24001	13122104	M	1/5/2148	4.954166667	79.77389443	BLACK/AFRICAN	0	t	1.84	t	30	0	13122104	1.06	5.76	1.15	6	5.008696	0.921739	0	81.24390244	107.7959184	59.41836735	73.28571429	21.625	36.91833333	96.87804878	130.3333333	2	NA	0	NA	31.6	10.6	327	8.1	NA	18	23	33	8.1	91	1.4	109	130
13122881	31137492	20696458	5	24008	13122881	M	25/12/2163	3.604166667	76.54472826	BLACK/AFRICAN	AMERICAN	0	t	1.85	30	0	0	13122881	0.455	4.745	1	4.210526	3.842105	0.368421	0	57.875	150.6764706	67.77941176	88.52941176	14.12121212	36.35714286	98.25	135.7142857	2	13122881	1	9	33.4	11.2	106	6.5		10	23	28	8.8	105	1.9	140
13131638	35268286	22596916	4	24078	13131638	F	19/6/2135	6.955555556	81.08805927	WHITE	0	t	1.99	t	30	0	13131638	0.12	1.32	0.06	24	22	2	1	92.2	111.625	57.08333333	70.20833333	22.56	37.02444444	97.6	92.5	3	NA	0	NA	27	8.9	37	1.4	NA	16	18	15	7.8	108	0.7	85	138
13139980	32539976	24717466	3	24153	13139980	F		4.814583333	66.04089184	HISPANIC/LATINO	-	DOMINICAN	0	t	30	0	30	0	13139980	0.23	2	2.17	1.110599	1.004608	0.105991	0	86.39130435	117.2173913	53.43478261	74	19.73913043	36.56375	98.91304348	138.2	3	NA	0	NA	24.6	8.1	119	5		11	22	7	8.5	104	0.7
13141043	37039550	22695581	2	24160	13141043	F		19.6625	46.06325715	WHITE	0	f	3.84	t	30	0	13141043	1.94	15.71	1.75	10	8.977143	1.108571	0	94.56	105.2307692	57.46153846	73.07692308	23.51923077	36.91142857	97.12	204.7857143	3	NA	0	NA	21	6.5	302	13.4	NA	15	22	11	7.7	89	0.6	151	127
13163873	38604711	20958300	5	24321	13163873	F	11/9/2169	22.04583333	81.61807194	UNKNOWN	0	t	13.71	t	14	1	13163873	0.18	3.17	0.46	7	6.891304	0.391304	0	103.5	143.7083333	85.08333333	97.54166667	24.88461538	37.00833333	95.19230769	103.6666667	3	NA	0	NA	33.8	11.2	103	4.6	2.9	14	18	25	8.1	113	1	81	142
13175168	36277748	22465441	7	24411	13175168	M	29/12/2176	78.51041667	62.02495492	WHITE	0	t	11.71	t	30	0	13175168	0.07	2.56	0.65	4	3.938462	0.107692	0	90.95833333	105.75	64.58333333	77	21.20833333	36.5425	96.125	163.8	3	NA	0	NA	20.9	6.5	59	3.7	3.5	21	10	40	8.3	108	3.3	143	141
13181224	36106082	29507120	3	24466	13181224	M		1.081944444	54.10245969	WHITE	0	t	1.02	t	30	0	13181224	0.2703	3.3762	1.3362	3	2.526718	0.20229	0	69.60869565	112.7272727	60.77272727	73.40909091	15.60869565	36.14	98.91304348	154.5	1	NA	0	NA	25.6	8.3	217	5.1	3.4	12	20	28	7.5	103	2.1	56	135
13181224	36106082	29507120	3	24466	13181224	M		1.081944444	54.10245969	WHITE	0	t	1.02	t	30	0	13181224	0.2703	3.3762	1.3362	3	2.526718	0.20229	0	69.60869565	112.7272727	60.77272727	73.40909091	15.60869565	36.14	98.91304348	154.5	1	NA	0	NA	25.6	8.3	217	5.1	3.4	12	20	28	7.5	103	2.1	56	135
13187609	37707849	22681948	2	24530	13187609	F	11/3/2119	15.57986111	89.12356533	UNKNOWN	0	t	2.59	t	22	1	13187609	1.44	24.64	0.52	50	47.384615	2.769231	1	101.4516129	117.0740741	63.81481481	79.37037037	24.58064516	36.39714286	96.55555556	142.3333333	3	NA	0	NA	33.5	9.9	177	27.1	2.4	13	27	25	8.7	93	0.6	119	132
13187609	35484239	26075864	2	24531	13187609	F	11/3/2119	3.300694444	89.18216043	UNKNOWN	1	f	3.36	t	0	1	13187609	0.67	10.08	0.72	15	14	0.930556	1	87.36	117.4166667	63.5	75.83333333	22.84	36.415	98.04166667	144.25	3	NA	0	NA	28.2	7.7	111	11.7	2.4	9	32	17	8	103	0.6	123	145
13188363	35177083	21791092	4	24538	13188363	M	2/6/2154	14.77083333	56.79060976	WHITE	0	t	7.81	t	30	0	13188363	0.29	6.34	0.58	11	10.931034	0.5	0	108.0576923	98.64285714	63.14285714	72.77192982	20.34259259	36.9925	99.19607843	146.6	3	NA	0	NA	37.2	12.7	58	7.2	1.9	13	11	8	4.1	103	0.6	150	134
13188363	34519920	24879827	6	24541	13188363	M	2/6/2154	196.3173611	57.00040787	WHITE	0	f	13.8	t	30	0	13188363	1.16	13.21	0.8	18	16.5125	1.45	1	65.4137931	134.7741935	57.9516129	81.79032258	20.18032787	36.89916667	99.91666667	194.125	3	NA	0	NA	19.3	6.5	127	6.4	NA	16	16	46	8.4	103	2.2	115	135
13195682	30563981	22875781	3	24617	13195682	F		5.050694444	72.67230349	UNKNOWN	0	t	2.16	t	30	0	13195682	0.05	3.96	1.4	3	2.828571	0.035714	0	77.68571429	114.0869565	42.30434783	68.91666667	15.81428571	36.66517241	99.02857143	120.05	2	NA	0	NA	21.6	7	108	5.5	3.7	10	22	19	9.2	109	0.8	91	140
13195682	30563981	22875781	3	24617	13195682	F		5.050694444	72.67230349	UNKNOWN	0	t	2.16	t	30	0	13195682	0.05	3.96	1.4	3	2.828571	0.035714	0	77.68571429	114.0869565	42.30434783	68.91666667	15.81428571	36.66517241	99.02857143	120.05	2	NA	0	NA	21.6	7	108	5.5	3.7	10	22	19	9.2	109	0.8	91	140
13198542	37262184	21386447	3	24644	13198542	M		53.90972222	39.05336378	WHITE	0	f	19.13	t	30	0	13198542	1.98	11.98	1.78	8	6.730337	1.11236	0	104.8076923	103.5833333	62.625	70.97916667	20.29807692	37.23125	94.71153846	137	4	NA	0	NA	28.1	8.6	423	16	NA	12	28	15	8.7	95	1.1	117	132
13198542	30970874	23911960	2	24645	13198542	M		10.72916667	39.73826166	WHITE	0	f	5.85	t	30	0	13198542	1.05	15.23	0.7	23	21.757143	1.5	1	102.5862069	114.48	70.56	79.625	18.65789474	36.92555556	96.34482759	137	3	NA	0	NA	22	6	869	17.5	NA	12	23	14	9.3	92	0.8	137	137
13201136	30873548	23446414	2	24677	13201136	M		4.356944444	63.57641889	HISPANIC/LATINO	-	PUERTO	RICAN	0	30	0		30	0	13201136	1	3.8	2.36	1.847458	1.610169	0.237288	0	81.65625	123.0645161	69.70967742	81.25806452	16.40625	36.79428571	98	134.8	2	NA	0		37.8	11.9	96	8.2	3.1	15	22	18	8.9	101
13207587	31456436	20617503	6	24720	13207587	F		7.64375	74.86509994	WHITE	0	t	0.53	t	30	0	13207587	0.31	8.82	0.18	51	49	1.722222	1	96.18181818	96.66666667	59.33333333	71.22222222	23.27272727	37.085	98.90909091	149	3	NA	0	NA	22.2	7.2	33	9.4	3.4	17	18	21	7.3	94	1.4	136	132
13209683	36259482	20140114	3	24737	13209683	M	20/11/2114	9.769444444	62.45446847	WHITE	0	t	2.92	t	30	0	13209683	0.59	14.15	1.24	12	11.41129	0.475806	0	90.40540541	117.1612903	67.12903226	78.93548387	24.51351351	36.59166667	97.59459459	181.1666667	3	NA	0	NA	20.2	6.3	221	14.8	3.2	12	27	41	9	103	0.7	144	143
13227028	39143361	28174605	2	24846	13227028	F		5.864583333	79.27858242	WHITE	0	t	2.89	t	30	0	13227028	0.322	9.6945	1.3915	7	6.966942	0.231405	0	89.52	121.3461538	48.26923077	73.34615385	17	36.305	97.54166667	124.5	3	NA	0	NA	31.5	11.2	252	11.5	NA	17	22	13	7.8	93	0.6	107	133
13231528	39690695	26933831	3	24885	13231528	M		54.89722222	66.45739963	WHITE	-	OTHER	EUROPEAN	0	30	0		30	0	13231528	0	7.19	0.44	16.340909	16.340909	0	1	109.32	147.24	64	82.84	24.92	38.454	91.32	292.75	3	NA	0		27	9	196	7.9		16	20	25	8.1	101
13233424	34817262	29698826	2	24909	13233424	F		11.22222222	65.28780804	BLACK/AFRICAN	AMERICAN	0	f	1.44	30	0	0	13233424	0.69	13.59	3	5.192727	4.941818	0.250909	0	103.32	119.125	70.125	81.25	18.84	37.08714286	97	128.2	3	NA	0	NA	29	9	627	11.7	2.6	9	32	14	8	90	0.7	100
13249077	33674311	27613766	2	25043	13249077	M		28.97083333	62.82056136	WHITE	-	RUSSIAN	0	t	30	0	30	0	13249077	0.73	11	0.92	12.543478	11.75	0.793478	1	86.28	114.4615385	65.88461538	76.76923077	15.62962963	36.555	96.03703704	109.25	4	NA	0	NA	34.4	10.6	265	10.5		16	29	107	9.8	91	1.8
13253226	31227129	24659517	2	25068	13253226	M	12/3/2183	3.019444444	87.70649042	WHITE	0	t	0.92	t	30	0	13253226	0.3796	13.8262	0.3504	41	39.458333	1.083333	1	61	112.8181818	41.27272727	59.27272727	17.54166667	37.34333333	97.75	189	3	13253226	1	9	31	9.7	187	14.6	3.9	14	25	22	8.3	100	1.1	130	137
13261557	36402023	26181805	2	25127	13261557	M	19/7/2166	1.782638889	67.91867272	WHITE	0	f	1.85	t	30	0	13261557	0.65	11.45	0.46	26	24.891304	1.413043	1	62.34615385	100.16	51.4	63.16	16.38461538	36.75666667	93.07692308	135.8333333	2	NA	0	NA	29.5	9.4	178	4.9	3.3	11	26	17	8.3	106	0.6	87	140
13261557	32070723	24351231	4	25129	13261557	M	19/7/2166	20.91458333	68.37595705	WHITE	0	f	8.06	t	30	0	13261557	1.07	26.43	0.36	76	73.416667	2.972222	1	88.96296296	105.9583333	57.64583333	67.76470588	22.35849057	36.81714286	95.21153846	130	4	NA	0	NA	25.5	7.9	71	4.7	2.1	14	16	43	6.8	103	1.3	105	133
13273041	36870904	24478575	2	25247	13273041	M	1/9/2184	5.852777778	84.33090443	HISPANIC/LATINO	-	PUERTO	RICAN	0	30	0		30	0	13273041	1	15.5	0.73	22.808219	21.232877	1.575342	1	68.84	117.5652174	59.82608696	74.72	19.04	37.61	97.4	117.1428571	3	NA	0		28	8.6	149	17.5	3.6	16	27	30	8.4	95
13279093	36564698	23207209	2	25294	13279093	M	20/4/2169	11.70416667	54.85138985	BLACK/AFRICAN	AMERICAN	0	f	1.16	30	0	0	13279093	0.49	12.62	2	5.307692	5.109312	0.198381	0	84.42307692	119.9166667	76.79166667	89.41666667	19.23076923	35.06615385	99.53846154	111.5714286	4	NA	0	NA	26.4	8.2	222	13.9	1	8	20	12	7.4	115	0.9	79
13279093	32130240	29259321	2	25291	13279093	M	20/4/2169	5.604861111	54.0235274	BLACK/AFRICAN	AMERICAN	0	f	1.7	30	0	0	13279093	0.46	4.57	3	1.581761	1.437107	0.144654	0	95	111.52	76.6	83.52	19.03846154	36.82166667	98.84615385	94.76190476	2	NA	0	NA	23	7.6	256	6.1		9	21	6	7.1	100	0.8	58
13282977	36288131	27968320	10	25340	13282977	F	3/5/2148	3.184722222	49.32806445	OTHER	1	t	3.37	t	0	1	13282977	1.4	31.59	1.4	24	22.564286	1	1	101.2608696	115.7727273	47.31818182	66.86363636	24.5	36.52857143	97.52173913	97.375	3	NA	0	NA	17.8	5.8	18	27.4	2	16	17	19	8.3	93	3	81	125
13284221	33162817	26266714	3	25351	13284221	F	21/9/2144	6.65	84.66529269	WHITE	0	t	1.64	t	20	1	13284221	1.62	15.71	0.95	18	16.536842	1.705263	1	95	129.1818182	87.27272727	99.86363636	24.34615385	36.91833333	94.76923077	164.25	3	NA	0	NA	37.6	11.9	287	19.3	4	16	17	62	9.2	101	4.1	115	134
13290209	37375412	23451487	7	25383	13290209	M	12/9/2179	17.89305556	91.59094001	UNKNOWN	0	t	2.9	t	30	0	13290209	1.1	8.37	0.98	10	8.540816	1.122449	0	70.5862069	120.7586207	77.03448276	90.13793103	18.13333333	36.17777778	93.06666667	109	3	NA	0	NA	36	11.4	95	9.9	NA	18	17	50	8.5	107	2.1	100	139
13294123	35626040	26698099	2	25418	13294123	M	9/5/2144	12.71666667	67.27884891	WHITE	0	f	0.76	t	30	0	13294123	0.08	1.81	0.19	10	9.526316	0.421053	0	91.25	100.2105263	55.57894737	65.89473684	19.2	36.812	95.85	158.3333333	3	NA	0	NA	25	7.9	116	2.1	2.7	17	16	12	6.9	103	0.8	108	137
13294123	32231620	20493284	3	25417	13294123	M	9/5/2144	6.967361111	63.62561846	WHITE	0	t	6.83	t	30	0	13294123	0.5992	19.902	0.7704	27	25.833333	0.777778	1	92.4	110.4137931	58.4137931	70.4137931	20.6	36.72166667	92.86111111	169	3	NA	0	NA	29.6	9.7	349	21.4	3	13	22	8	7.7	107	0.6	169	139
13297390	39468280	29935809	3	25446	13297390	F		2.240277778	50.46406652	WHITE	0	t	1.66	t	30	0	13297390	0.57	9.41	1.12	9	8.401786	0.508929	0	99.28	132.3333333	80.58333333	92.58333333	18.52	37.76555556	99.44	152.5	3	NA	0	NA	33.3	11.2	206	6.8	4.7	10	23	9	8.9	97	0.4	147	139
13310560	30260317	20500300	3	25563	13310560	M	22/1/2200	7.539583333	85.12699274	WHITE	0	f	1.58	t	30	0	13310560	0.27	6.3	0.13	51	48.461538	2.076923	1	81.15384615	117.2083333	54.75	73.29166667	21.19230769	36.902	98.16	122	1	NA	0	NA	21.1	6.7	69	4.3	NA	16	17	23	7.5	111	1	122	141
13313907	37092980	28672917	2	25592	13313907	M	3/11/2170	5.507638889	52.59635218	WHITE	0	t	1.87	t	30	0	13313907	1.23	17.45	2.32	8	7.521552	0.530172	0	55.05714286	111.2666667	63.4	78.36666667	16.21428571	36.87166667	99.88235294	101	2	NA	0	NA	25.8	7.4	507	14.4	4.2	15	19	15	8.4	111	1.1	87	144
13325402	39874042	22607157	2	25680	13325402	F	11/9/2165	13.58611111	57.39260606	BLACK/AFRICAN	AMERICAN	0	f	2.42	30	0	0	13325402	0.3996	20.8902	1	24.589744	24.128205	0.461538	1	70.14285714	119.56	71.36	82.8	17.21428571	36.66222222	98.42857143	104	2	13325402	1	9	20.5	6.1	271	18.4		16	16	59	8.2	107	3.1	96
13325402	36220432	29182361	5	25688	13325402	F	11/9/2165	5.204861111	62.56003995	BLACK/AFRICAN	AMERICAN	0	f	3.51	30	0	0	13325402	0.77	8.83	1	11.294118	10.388235	0.905882	0	93.375	112.3333333	75.04166667	86.45833333	17.08333333	36.99285714	96.33333333	111.125	2	NA	0	NA	31.7	9.7	183	8.4	4.1	18	18	35	9.2	81	3.7	43
13325402	33311865	21847787	3	25684	13325402	F	11/9/2165	27.27569444	60.44668657	BLACK/AFRICAN	AMERICAN	0	f	11.72	30	0	0	13325402	0.55	5.43	0	49.833333	45.25	4.583333	1	82.84375	103.2903226	63.58064516	74.32258065	26.203125	36.79666667	96.9375	93.64285714	4	NA	0	NA	27.6	8.4	243	1.9	3.7	24	8	59	8.2	97	3	58
13325402	32507641	22048887	3	25687	13325402	F	11/9/2165	7.099305556	61.48713258	BLACK/AFRICAN	AMERICAN	0	f	3.37	30	0	0	13325402	1.07	14.51	0	33.869565	31.543478	2.326087	1	77.84615385	109.5555556	61.16666667	78.48148148	17.14814815	37.13444444	100	84	3	NA	0	NA	21.2	6.4	338	15.4		21	19	70	8.8	92	5.9	83
13328603	35995753	24501897	7	25713	13328603	M		6.597916667	63.11259278	UNKNOWN	0	t	1.6	t	30	0	13328603	0	14.92	0.25	60	59.68	0	1	98.17647059	130.3214286	63.82142857	78.75	15.28125	36.74777778	94.15625	92.66666667	3	NA	0	NA	30	10.1	22	15.7	3	14	23	25	7.8	90	1.3	76	126
13334510	37284889	22997385	4	25757	13334510	F		11.05694444	70.63503855	BLACK/AFRICAN	AMERICAN	0	t	4.27	30	0	0	13334510	1.03	10.57	1	15.675676	14.283784	1.391892	1	74.47619048	139.6315789	63.57894737	85.21052632	25.05	37.24	95.26315789	109.6	2	NA	0	NA	27.2	8.2	121	12.4	4	15	14	37	9.3	104	2.7	112
13335699	31215740	21353208	3	25768	13335699	M	28/7/2134	12.09583333	71.22044935	WHITE	0	t	3.23	t	30	0	13335699	1.7	13.12	1.62	9	8.098765	1.049383	0	90.33333333	109.673913	50.2173913	69.89361702	16.55405405	36.615	98.89189189	106	3	NA	0	NA	25	8.1	196	12.7	2.9	16	21	25	7.5	93	3.7	89	129
13343224	32608796	22186932	2	25828	13343224	M		5.603472222	59.49574643	ASIAN	-	CHINESE	0	t	30	0	30	0	13343224	0.5412	15	0.3936	40.541667	39.166667	1.375	1	92.22222222	109.4117647	57.47058824	69.82352941	21	37.91454545	95.77777778	187.6	4	NA	0	NA	29.6	9.7	190	16.4		8	21	36	7.3	106	1.5
13352372	32384421	28752421	5	25882	13352372	M	17/6/2147	23.62777778	67.39374769	WHITE	1	t	18.85	t	5	1	13352372	2.04	13.92	1.32	12	10.545455	1.545455	1	112.2068966	106.9102564	60.8974359	75.29487179	19.36666667	37.278	93	205.5454545	3	NA	0	NA	24.5	8	316	16.1	2.7	15	23	24	8	97	1.4	115	136
13358134	37375574	26446502	3	25917	13358134	M		4.404166667	74.4402219	WHITE	0	f	0.5	t	30	0	13358134	0.0522	0.9	0.684	1	1.315789	0.076316	0	93.78571429	113.9230769	59.84615385	72.23076923	17.64285714	36.29666667	98.07142857	93.66666667	3	13358134	1	9	23.6	7.9	253	1.8	NA	9	26	25	9	96	1.8	81	131
13366609	36827352	20544769	3	25989	13366609	F	13/4/2137	5.470833333	84.51255796	WHITE	0	t	1.38	t	30	0	13366609	0.05	0.1	0.35	0	0.285714	0.142857	0	79.82352941	119.03125	47.5625	67.90625	24.32352941	37.77833333	94.08823529	135.4	3	NA	0	NA	21.9	7.2	18	0.5	NA	12	22	18	7.5	102	0.6	106	136
13210714	38245630	21705823	5	24746	13210714	M		15.00486111	40.31955792	WHITE	0	t	11.88	t	30	0	13210714	0.104	1.612	0.39	4	4.133333	0.266667	0	114.52	98.32692308	50.75	65.92	22.84	36.89428571	97.6	113.6875	3	NA	0	NA	26.6	8.5	100	2.6	NA	12	18	13	6.3	113	0.9	105	141
12465063	38978026	20233418	2	19021	12465063	M	6/3/2167	11.70208333	70.14329008	WHITE	1	t	1.78	t	10	1	12465063	0.63	19.86	0.42	49	47.285714	1.5	1	76.96875	101.516129	67.38709677	78.41935484	22.96875	37.09625	97.35483871	154.8888889	3	NA	0	NA	29.4	9.3	204	17.5	NA	15	16	36	7.9	97	1.3	151	133
11522912	39441018	29540939	4	11787	11522912	M	8/12/2160	6.084722222	63.79562165	WHITE	0	f	2.34	t	30	0	11522912	0.777	16.761	0.851	21	19.695652	0.913043	1	92.34482759	104.3703704	58.2962963	68.74074074	21.06896552	36.96857143	98.85714286	121.3333333	4	NA	0	NA	33.7	12.7	334	11.8	NA	12	20	22	8.5	105	0.7	124	138
11522912	33211651	24075654	3	11793	11522912	M	8/12/2160	18.84097222	67.88628468	WHITE	1	f	15.23	t	2	1	11522912	0.2322	3.4515	0.5633	7	6.127286	0.412214	0	59.68965517	148.2857143	79.53571429	95.42857143	14.5	36.42	97.44827586	88	1	NA	0	NA	28.8	9.5	153	4.3	NA	14	21	12	8.4	103	0.4	77	135
11522912	30174470	26413041	2	11788	11522912	M	8/12/2160	28.27291667	66.50880565	WHITE	0	f	28.22	t	30	0	11522912	0.301	3.053	0.4675	7	6.530481	0.64385	0	61.46153846	116.64	69.44	80.24	25.96428571	36.41090909	96.07692308	112.5	2	NA	0	NA	36.1	11.5	110	4.3	3.6	12	21	17	9.3	109	0.5	91	141
11540377	31208540	27315553	3	11917	11540377	M	15/5/2116	3.138888889	48.05971885	WHITE	0	f	1.52	t	30	0	11540377	0.4956	6.6948	1.092	7	6.130769	0.453846	0	81.63888889	105.9642857	65.85714286	75.75	15.55555556	36.23	97.04	106.3333333	3	NA	0	NA	24.3	8.6	73	6.4	3.2	12	24	44	6.6	92	1.2	94	134
13194166	39270495	22036580	3	24609	13194166	F	11/8/2198	2.551388889	47.60246707	BLACK/AFRICAN	AMERICAN	1	t	2.67	0	1	1	13194166	0.384	7.5648	1	5.483444	5.218543	0.264901	0	97.27027027	105.0196078	68.70588235	77.96078431	24.55263158	37.35166667	93.37837838	119	3	13194166	1	9	41.1	13.2	209	9.6	3.6	14	32	27	8.8	99	2.1	113
10981725	35481394	29191866	13	7486	10981725	F		54.09652778	62.29736943	HISPANIC/LATINO	-	PUERTO	RICAN	0	30	0		30	0	10981725	0	1.24	0.44	2.818182	2.818182	0	0	78.65517241	117.7241379	56.24137931	74.44827586	22.43333333	36.82517241	97.26666667	243	3	NA	0		15.7	5.1	38	1.1	2.3	20	18	29	9	96
13219706	31640594	20850175	2	24803	13219706	M		4.354166667	37.51290195	WHITE	0	t	1.09	t	30	0	13219706	0.2709	9.3396	3.0831	3	3.029289	0.087866	0	84.44444444	110.2972973	51.13513514	68.05405405	20.98611111	37.233	98.47222222	146.625	3	NA	0	NA	30.2	10.2	166	11.1	NA	11	26	16		107	0.8	95	141
12229738	30715112	20789974	7	17199	12229738	M		10	72.23431953	WHITE	0	t	2.35	t	30	0	12229738	0.49	7.18	2.17	4	3.308756	0.225806	0	81.23529412	123.1111111	56.41666667	75.83333333	17.11764706	36.63833333	96.73529412	121.9411765	3	NA	0	NA	32.2	10.8	205	10.1	NA	11	23	8	8.1	102	0.5	137	138
10365197	39407477	23848642	2	2754	10365197	F	8/1/2169	11.65347222	86.98846944	WHITE	0	t	4.52	t	8	1	10365197	1.0192	8.0288	1.2584	7	6.380165	0.809917	0	84.35714286	129.9615385	48.65384615	68.69230769	19.18965517	37.89444444	99.75	142	4	NA	0	NA	32.2	11.2	207	9.8	NA	13	20	22	8.2	103	1	119	135
12388965	30483894	25414495	5	18430	12388965	F	6/12/2113	2.059722222	76.92501266	WHITE	1	f	1.04	t	0	1	12388965	0	40.194	5.742	7	7	0	0	61.92592593	96.64	53.86363636	66.16666667	22.46551724	36.9	97.73913043	135.4	2	12388965	1	9	29.1	8.7	271	55.4	3.2	17	11	11	6.8	99	0.9	79	137
12257339	36174087	27265766	2	17436	12257339	F		6.221527778	47.20110145	WHITE	0	t	3.99	t	30	0	12257339	0.4592	9.5424	1.1536	9	8.271845	0.398058	0	111.9285714	98.22222222	64	74.5	26.71428571	37.15	90	122.3333333	4	NA	0	NA	31.5	10.7	258	11.2	2.8	14	19	8	8	100	0.7	98	132
10771812	31836611	27528541	2	5778	10771812	F	19/3/2174	12.90347222	81.17577007	UNKNOWN	1	t	13.03	t	0	1	10771812	1.5	11.15	0.82	15	13.597561	1.829268	1	113.25	109.8	59.56	72.36	23.48275862	37.20571429	93.75862069	117.75	3	NA	0	NA	36.1	11.7	164	10.5	1.8	17	13	40	6	108	2.2	113	143
13202031	35576570	22309669	5	24681	13202031	M		2.108333333	72.37609676	WHITE	0	f	1.13	t	30	0	13202031	0.5796	6.9048	0.84	9	8.22	0.69	0	64.74358974	115.2888889	47.4	68.27272727	21.15789474	37.606	96.68571429	113	2	NA	0	NA	32.4	11	169	8.4	3.1	12	19	11	7	106	1.2	112	135
12892230	37026273	23873990	4	22303	12892230	F		4.9375	55.91357808	WHITE	0	t	1.19	t	30	0	12892230	0.1805	8.569	0.6555	13	13.072464	0.275362	1	68.74193548	114.4193548	61	82.51515152	16.63636364	36.89	94.82758621	134.8888889	2	12892230	1	9	29	9.7	116	9.5	NA	10	25	16	6.9	103	0.7	118	136
12323516	32527000	20706499	3	17893	12323516	F		15.99444444	52.58486337	WHITE	0	t	12.98	t	30	0	12323516	0.8991	7.4481	2.6196	3	2.84322	0.34322	0	87.26315789	99.34375	59.9375	68.84375	30.92105263	36.93571429	92.81578947	128	2	NA	0	NA	29.4	9.2	210	10.4	3.2	14	24	20	7	104	0.6	99	143
12858977	39687186	29084652	2	22056	12858977	M		4.427083333	61.47448564	WHITE	0	t	2.26	t	30	0	12858977	0.2442	9.5571	1.1211	9	8.524752	0.217822	0	73.7	109.046875	52.703125	69.890625	15.4		98.63333333	123.9473684	2	NA	0	NA	26.3	9.5	195	11.1	NA	13	25	17	7.9	106	0.8	139	143
12237701	39352114	25674239	4	17272	12237701	F		6.432638889	50.42766927	WHITE	0	t	3.29	t	30	0	12237701	0.7194	19.5546	1.4606	14	13.38806	0.492537	1	76.92307692	105.3043478	62.86956522	72.82608696	17.55357143	37.73857143	99.59259259	119.5	4	NA	0	NA	32.7	11.1	179	9.7	3.7	14	23	7	7.9	101	0.6	121	136
12089662	39875090	29960453	3	16063	12089662	M		3.917361111	39.37949824	UNKNOWN	0	f	3.03	t	30	0	12089662	0.5916	8.2212	1.2852	7	6.396825	0.460317	0	94.38095238	99.17073171	66.58536585	73.82926829	14.23809524	37.35714286	96.73809524	132.6666667	2	12089662	1	9	30.9	11.5	193	7.6	3.4	13	19	9	7.9	104	0.8	134	133
12089662	37471848	23182270	5	16062	12089662	M		7.804861111	38.6493811	UNKNOWN	0	t	7.75	t	30	0	12089662	0.496	9.176	1.24	8	7.4	0.4	0	108.5	109.9642857	75.64285714	85.89285714	28.77777778	37.25	96.14814815	143.5714286	3	NA	0	NA	34.9	12	251	12.4	NA	14	19	13	7.7	102	0.9	120	132
12089662	30698437	21181021	2	16064	12089662	M		5.602083333	41.36531441	UNKNOWN	0	f	2.9	t	30	0	12089662	0.52	10.85	0.74	15	14.662162	0.702703	1	85.29166667	111.7916667	68.375	78.125	16.22	37.15666667	98.52173913	103.2	2	NA	0	NA	31.3	11.1	239	9	4	12	19	7	8.1	95	0.7	100	123
11752817	39305875	24147455	5	13598	11752817	M	5/11/2182	7.097916667	61.79976472	WHITE	0	f	5.15	t	12	1	11752817	0.69	3.16	0.61	6	5.180328	1.131148	0	84.34615385	124.5833333	66.5	79.45833333	17.30769231	36.63166667	92.15384615	77	2	NA	0	NA	25	8.6	50	4.9	2.2	9	23	13	7.8	94	0.6	77	127
11752817	33725982	24784954	5	13597	11752817	M	5/11/2182	30.825	61.6114478	WHITE	0	f	1.91	t	30	0	11752817	0.53	2.47	0.4	8	6.175	1.325	0	74.84615385	96.08	53.16	63.24	17.19230769	36.87428571	93.7037037	134	2	NA	0	NA	21.6	7.1	35	3.7	NA	10	27	18	8.3	98	0.8	93	133
11752817	33690255	20412132	5	13596	11752817	M	5/11/2182	9.905555556	60.58748629	WHITE	0	f	0.91	t	30	0	11752817	0.8618	11.4258	1.4039	9	8.138614	0.613861	0	78	121	68.27272727	80.95454545	13	36.766	94.875	110.5	1	NA	0	NA	40.7	13.9	96	13.3	2.4	9	25	10	8.6	94	0.5	99	127
10919550	36032800	27642255	4	6984	10919550	F	17/11/2146	4.243055556	80.64174742	WHITE	0	t	1.34	t	30	0	10919550	1.0586	10.7066	0.422	28	25.37109	2.508531	1	75.95833333	130.5652174	55.7826087	73.34782609	20.04166667	36.566	96.41666667	191.2	3	NA	0	NA	34.4	11.8	110	13.4	NA	15	21	13	9.3	100	0.8	151	135
12474247	38763518	29538539	6	19123	12474247	M		14.33472222	18.55678077	WHITE	0	t	4.56	t	30	0	12474247	0.56	11.46	0.32	38	35.8125	1.75	1	89.03333333	146.8709677	90.70967742	112.0645161	20.74193548	36.88818182	99.53333333	102.45	3	NA	0	NA	28.9	10.1	107	8.6	3.1	21	13	19	7.9	94	2.8	67	135
10979480	38086796	24864847	3	7472	10979480	F	28/6/2148	5.453472222	64.33560238	WHITE	0	t	1.86	t	30	0	10979480	0.04	1.72	0.09	20	19.111111	0.444444	1	93.42307692	106.8666667	57.86666667	69.4	20.38461538	37.35166667	95.34615385	140.5	4	NA	0	NA	32.9	10.8	49	2	NA	12	24	12	7.9	101	0.7	135	138
10979480	37552864	24920434	2	7473	10979480	F	28/6/2148	5.38125	65.08864382	WHITE	0	f	1.25	t	30	0	10979480	0.2124	2.9952	0.188	17	15.931915	1.129787	1	87.89189189	97.82352941	54.26470588	65.28571429	18.62162162	36.85857143	97.75675676	106.25	3	NA	0	NA	26.3	8.4	51	3.6	3.5	11	22	12	6.4	100	0.7	95	138
12488534	34997294	23321915	2	19227	12488534	M		6.710416667	76.56096179	WHITE	0	t	3.88	t	30	0	12488534	0.9	16.97	2.1	9	8.080952	0.428571	0	64.80769231	119.3548387	67.61290323	82.67741935	16.42307692	36.28933333	98.8	112.4545455	2	NA	0	NA	29.7	10.2	160	6.8	NA	15	17	22		109	1.3	88	140
12233036	37442205	20766073	3	17238	12233036	F		3.003472222	58.45388286	WHITE	0	t	0.79	t	30	0	12233036	0.2989	2.9253	1.1712	3	2.497695	0.255208	0	95.45	112.6	60.2	72.4	18.5	36.968	97.5	97	2	NA	0	NA	18.6	6.5	145	4.9	3.9	11	26	11	8.8	103	0.7	97	138
10745745	36351539	20195310	7	5591	10745745	M		13.78611111	69.94988011	WHITE	0	t	13.79	t	30	0	10745745	0.93	14.47	1.75	9	8.268571	0.531429	0	69.33333333	117	59.68965517	72.96551724	22.69354839	37.6	95.88461538	130	2	NA	0	NA	26.9	8.3	264	17.7	NA	13	29	53	8.5	106	1.1	88	149
10745745	31830602	28016398	2	5592	10745745	M		20.77361111	70.11142255	WHITE	0	f	7.42	t	30	0	10745745	0.17	11.34	0.34	34	33.352941	0.5	1	97.04	118.8	73.16	83.12	17.8	36.52285714	94.64	154.2	3	NA	0	NA	27.1	8.4	304	13.4	NA	12	28	5	8.7	96	0.6	127	140
10135595	38628397	29216481	4	986	10135595	M		12.09375	88.24763832	WHITE	0	t	9.46	t	30	0	10135595	1.02	15.18	3.62	4	4.19337	0.281768	0	83.65853659	102.8095238	57.04761905	71.65909091	16.46511628	36.24878049	99.13953488	147.8571429	3	10135595	1	9	28.4	9.5	87	9.4	NA	10	24	16	9	109	0.9	156	139
11703404	35793516	24826719	3	13211	11703404	F	29/5/2127	15.18819444	71.36285706	UNKNOWN	1	f	6.73	t	9	1	11703404	0.34	29.11	1.25	24	23.288	0.272	1	69.875	100.1666667	58.95833333	71.75	16.20833333	36.57142857	96.95833333	87.30769231	2	NA	0	NA	32.9	9.7	238	29.7	2	16	21	51	7.9	97	1.1	47	139
11703404	34081158	27700642	4	13210	11703404	F	29/5/2127	9.602083333	68.73736796	UNKNOWN	0	t	4.56	t	30	0	11703404	1.83	41.59	2.29	19	18.161572	0.799127	1	91.07407407	125.7272727	62.23863636	78.06666667	23.92857143	37.08714286	94.81481481	259.5	4	NA	0	NA	35.8	11	283	35.3	2.9	21	15	49	8.3	103	2.6	176	137
12800627	31093159	25471226	4	21680	12800627	F		3.686111111	93.19260639	WHITE	0	t	0.82	t	30	0	12800627	0.3186	15.8061	1.3452	12	11.75	0.236842	1	73.68421053	107.3333333	37.77777778	53.16666667	22.94736842	38.09166667	96.27777778	137	3	NA	0	NA	37	11.7	134	16.2	NA	11	26	22	7.9	116	0.7	109	150
10196638	33349861	26130054	3	1404	10196638	M		13.94652778	45.24577883	WHITE	0	t	3.12	t	30	0	10196638	0.1312	7.0192	1.025	7	6.848	0.128	0	104.3913043	101.6956522	56.17391304	66.47826087	18.30434783	37.805	96.60869565	124	4	NA	0	NA	25.7	9.4	217	8.2	2.8	11	21	6	7.2	101	0.7	101	132
12700998	35603017	21142393	2	20924	12700998	M		4.804166667	41.65880407	WHITE	0	t	0.94	t	30	0	12700998	0.83	8.17	1.82	5	4.489011	0.456044	0	98.66666667	141.8571429	85.52380952	102.2380952	19.26086957	37	95.25	166.6	2	NA	0	NA	28.3	9.1	392	10.9	NA	14	20	38	7.5	105	1.9	141	140
12539996	35650131	27557804	9	19637	12539996	M	20/12/2157	0.559722222	73.96603378	UNKNOWN	1	t	0.42	t	0	1	12539996	1.2384	22.446	1.9608	12	11.447368	0.631579	1	51.47619048	75.38095238	46.04761905	55.71428571	18.28571429	36.44	91.68421053	190	2	12539996	1	9	43.1	14	68	20.1	3.7	18	13	58	8.5	96	2.2	104	131
11432795	37197246	20866220	2	11120	11432795	M		16.89027778	34.74147567	WHITE	0	t	5.77	t	30	0	11432795	0.81	11.06	1.99	6	5.557789	0.407035	0	95.11538462	120.1666667	73.66666667	86.875	18.90384615	37.64285714	97.11538462	142.5714286	4	NA	0	NA	34.2	11.3	152	13.2	2	8	17	10	5.5	107	0.7	124	134
10080695	32280626	23273240	2	556	10080695	M	29/8/2193	9.077083333	81.63660897	WHITE	1	t	5.48	t	0	1	10080695	0.25	5.48	0.12	48	45.666667	2.083333	1	111	102.8888889	71.7037037	81.55555556	24.30769231	36.39666667	90.95454545	105	3	NA	0	NA	38.9	14.1	150	7.5	1.2	14	14	47	6.7	97	2.1	92	131
11812613	32361292	24550713	4	13989	11812613	M	5/5/2164	4.134722222	75.24664241	WHITE	0	f	1.15	t	30	0	11812613	0.3	12.34	0.51	25	24.196078	0.588235	1	91.65217391	99.54545455	69.18181818	78.59090909	17.30434783	36.63	95.95652174	117	3	NA	0	NA	39.8	13	163	8.1	4.5	11	25	41	8.9	95	1.2	111	135
11028668	37821225	26596507	3	7822	11028668	M	9/12/2122	4.744444444	75.92229186	ASIAN	-	CHINESE	0	t	5	1	5	1	11028668	1.76	22	0.83	28.759036	26.638554	2.120482	1	91.94444444	142.6111111	75.61111111	91.83333333	18.61111111	36.786	95.83333333	93	3	NA	0	NA	45.2	15.3	118	25.5	2.7	20	17	55	9	95	1
10067389	34081592	23577021	4	464	10067389	M	23/2/2116	12.06111111	76.11208702	UNKNOWN	1	t	13.2	t	-1	1	10067389	0.07	2.44	4.88	1	0.5	0.014344	0	60	134.6515152	70.60606061	95.18181818	17.76785714		99.38709677	150.2857143	1	NA	0	NA	21.6	6.3	122	6.4	2.1	12	10	58	8.2	116	3.2	65	148
11075361	36180132	29500472	3	8186	11075361	M	17/9/2174	48.74444444	60.41268871	WHITE	0	t	8.23	t	30	0	11075361	0.7004	19.1992	0.6592	30	29.125	1.0625	1	100.28125	95.14754098	55.18032787	65.44262295	15.90625	36.74111111	96.65625	109	3	NA	0	NA	24.9	8.2	351	19.6	NA	11	25	8	7.2	101	0.6	96	135
10393494	32630970	28848492	3	2968	10393494	M		9.765972222	56.79628902	UNKNOWN	0	t	1.5	t	30	0	10393494	0.53	9.66	3.82	3	2.528796	0.138743	0	88.26923077	108.5714286	70.78571429	85.03571429	16.18518519	36.58333333	95.14814815	122	3	NA	0	NA	33	11.5	112	14	NA	12	23	9	7.8	104	0.7	114	135
12926897	38750362	29181422	4	22536	12926897	F	22/3/2135	3.150694444	69.21152171	WHITE	1	t	3.12	t	0	1	12926897	0.156	14.04	0.468	30	30	0.333333	1	91.31034483	120.4642857	50.07142857	73.82142857	24.12068966	36.84714286	96.85714286	79.5	4	12926897	1	9	29.9	9.5	142	15.6	NA	9	22	18	7.1	91	0.7	77	132
13094847	33972742	27848061	2	23787	13094847	F	29/8/2157	7.9625	86.03474295	WHITE	0	t	3.79	t	30	0	13094847	0.456	9.006	1.938	5	4.647059	0.235294	0	85.93333333	105.3448276	43.65517241	57.13793103	19.43333333	36.88833333	97.9	112	3	NA	0	NA	31.3	10.2	317	11.4	NA	14	17	9	6.8	109	0.2	106	140
12006413	30044183	20110063	2	15475	12006413	M	18/8/2144	46.44166667	38.50148174	WHITE	1	f	5.8	t	30	0	12006413	0.6	7.74	0.09	93	86	6.666667	1	99.20512821	100.1714286	59.11428571	68.45714286	26.18292683	38.46666667	98.58974359	102.9545455	4	NA	0	NA	45	15.6	22	8.5	3.4	11	20	23	7.2	80	0.9	79	118
11863945	33200500	25304418	4	14379	11863945	F	8/5/2166	3.416666667	54.71526017	WHITE	0	t	1.5	t	30	0	11863945	0	0.78	0.08	10	9.75	0	0	87.28	112.76	72.2	85.88	21	36.83333333	96.04	194.5	3	NA	0	NA	23.3	7.4	119	1.3	2.5	11	20	9	6.5	103	0.5	125	135
12753744	38091432	22418767	3	21353	12753744	M	6/2/2127	7.861111111	69.89769629	WHITE	0	t	3.08	t	30	0	12753744	0.6399	22.2069	0.8295	28	26.771429	0.771429	1	76.07407407	150.16	61.8	83.72	20.14814815	36.90111111	95.81481481	163.75	2	NA	0	NA	24.4	7.5	288	22.5	NA	17	20	37	8.2	110	2.1	159	144
12753744	32417001	28623649	3	21354	12753744	M	6/2/2127	7.221527778	72.01278369	WHITE	0	f	1.12	t	30	0	12753744	2.0493	26.9973	0.5643	51	47.842105	3.631579	1	80.37037037	138.1111111	43.11111111	75.18518519	20.85185185	36.81857143	98.96296296	151.6428571	2	NA	0	NA	23	7.1	478	28.6	2.5	15	15	45	7.6	111	2.4	61	137
12332650	36718192	22279045	3	18001	12332650	M		13.73125	31.45144536	WHITE	0	t	4.99	t	30	0	12332650	0.69	11.13	1.1	11	10.118182	0.627273	0	95	112.88	58.92	74.28	17.55769231	37.57285714	96.2	111.5	4	NA	0	NA	26.9	9	408	12	2.6	9	23	10	7.5	102	0.5	114	137
12736142	30380809	27208245	2	21201	12736142	M		4.6	56.30968052	WHITE	0	t	1.48	t	30	0	12736142	0.71	11.32	3.4	4	3.329412	0.208824	0	83.38461538	106.8	49.32	67.16	19.38	37.02916667	99.48	152.3125	4	NA	0	NA	20.1	6.9	120	15.9	NA	8	24	12		108	0.5	173	137
12502462	30841172	27347856	4	19357	12502462	M		5.01875	87.76136857	WHITE	0	t	1.91	t	30	0	12502462	0.65	14.1	0.74	20	19.054054	0.878378	1	73.13636364	122.7586207	52.17241379	73.82758621	18.8125	36.61	98.68181818	161	3	NA	0	NA	21.2	7	156	11.6	2.8	11	15	61	8.6	108	2.8	158	139
12431377	37471042	26193743	2	18767	12431377	M	27/10/2164	9.180555556	50.5737349	BLACK/AFRICAN	AMERICAN	0	t	6.22	30	0	0	12431377	0.2574	8.0958	2	4.63423	4.491429	0.142802	0	79.03846154	141.75	72.96428571	99	17.7037037	37.48285714	98.76923077	128	3	NA	0	NA	37	12.8	209	10.3		10	24	11	8.4	105	0.8	117
10451487	38939399	27193816	3	3358	10451487	F		6.506944444	91.75840128	WHITE	0	t	5.63	t	30	0	10451487	0.73	9.79	1.03	10	9.504854	0.708738	0	87.4	103.0357143	57.28571429	67.51851852	22.46774194	38.1237931	94.16666667	141	4	NA	0	NA	29.1	9.2	137	11.7	3.4	14	23	55	8.6	98	1.3	117	133
10217360	32644875	29232390	7	1570	10217360	F	9/5/2119	7.969444444	60.32001994	WHITE	0	t	7.97	t	4	1	10217360	0.966	8.295	0.9555	10	8.681319	1.010989	0	63.58064516	97.36666667	51	89.61290323	15.85483871	37.05428571	96.25806452	127.6666667	1	NA	0	NA	27.4	8.9	90	9	4.4	18	16	81	8.3	100	3.9	114	129
10800948	36730087	22237741	2	5986	10800948	M		14.60972222	80.69609305	WHITE	0	t	3.55	t	30	0	10800948	0.98	10.77	0.72	16	14.958333	1.361111	1	82.89655172	159.8846154	74.61538462	95.23076923	18.35	38.01785714	99.13793103	313.1875	4	NA	0	NA	27.2	8.5	395	11.9	3.3	18	21	32	8.4	99	1.5	240	137
10657422	33539255	25649292	2	4937	10657422	F		2.643055556	55.82417578	WHITE	0	t	1.08	t	30	0	10657422	0.44	15.36	0.9856	16	15.584416	0.446429	1	88.71428571	141.6666667	77.18518519	92.37037037	20.75	36.78538462	96.60714286	97	3	NA	0	NA	18	6.2	305	17.6	3.4	15	15	19	7.6	105	1.2	97	137
10230297	35119384	26184638	2	1678	10230297	F	26/8/2126	14.04027778	85.94897508	WHITE	0	f	3.21	t	30	0	10230297	0.459	10.836	0.9792	12	11.066176	0.46875	0	71.44	107.8461538	56.92307692	68.53846154	20.36	37.09333333	93.42857143	83.5	2	10230297	1	9	32.3	10.3	505	12.9	NA	14	37	46	8.9	94	2.2	77	141
13005415	35889100	29054545	3	23124	13005415	F		2.260416667	52.11296734	WHITE	0	t	2.22	t	30	0	13005415	0.9688	13.7881	2.3182	6	5.947761	0.41791	0	76.45945946	98.65714286	61.17142857	70.22857143	18.94594595	37.04142857	96.13513514	107.5	3	NA	0	NA	28.1	9.5	208	8.1	NA	10	23	5	7.5	104	0.5	104	137
11423061	37366641	20014114	2	11041	11423061	M		3.943055556	63.22147143	WHITE	0	f	1.01	t	30	0	11423061	0.63	7.06	0.9176	8	7.693984	0.686574	0	89.80952381	107.0952381	66.61904762	75.76190476	24.66666667	36.624	95.14285714	88	3	NA	0	NA	40.4	12.7	135	10	3.9	12	21	18	8.8	101	0.7	88	139
12978288	37925808	26232481	3	22931	12978288	F	16/12/2141	9.720138889	89.93078706	WHITE	1	f	3.42	t	7	1	12978288	0.595	9.639	1.547	7	6.230769	0.384615	0	92.08108108	116.6785714	55.07142857	70.60714286	30.29411765	36.978	93.1	78.8	3	NA	0	NA	35.2	11.4	263	10.1	2.8	12	32	12	8.5	98	0.4	82	139
12978288	30788548	24195888	2	22929	12978288	F	16/12/2141	11.45763889	89.23449453	OTHER	0	f	0.49	t	30	0	12978288	0.585	11.232	1.105	11	10.164706	0.529412	0	101.1818182	147	78.90909091	95.09090909	27.63636364	36.924	96.90909091	118.5	3	NA	0	NA	29.7	10.2	177	13	NA	13	25	16	8.6	91	0.6	115	126
11411452	36230109	27180981	4	10947	11411452	F		11.11319444	35.23711828	AMERICAN	INDIAN/ALASKA	NATIVE	0	t	30	0	30	0	11411452	0.03	1	0.29	3.965517	3.862069	0.103448	0	69.04	110.12	52.72	70.16	22.32	36.76555556	98.08	122.75	2	NA	0	NA	24.7	8.2	104	1.7		15	20	7	6.6	100	0.6
11459626	30306711	23315647	6	11325	11459626	F	30/6/2161	8.602777778	88.89822486	WHITE	0	t	1.66	t	30	0	11459626	0.267	7.387	0.979	8	7.545455	0.272727	0	75.95652174	105.5217391	45.60869565	60.34782609	18.73913043	36.52285714	97.86956522	131.1666667	1	NA	0	NA	27.1	8.8	76	5	3.9	11	20	25	6.4	98	0.9	74	135
12749650	35688748	23377836	4	21320	12749650	F	8/10/2153	7.409722222	81.74664157	UNKNOWN	1	t	6.15	t	2	1	12749650	0.12	1.86	0.32	6	5.8125	0.375	0	84.19230769	115.9423077	47.01923077	66.15384615	19.51851852	36.36684211	94.88461538	117	4	NA	0	NA	23.7	7.1	142	2.3	2	11	12	41	7.2	115	1	99	147
11880923	33396535	23400794	2	14504	11880923	M		6.080555556	69.59102473	WHITE	0	f	2.12	t	30	0	11880923	1.0464	7.7717	1.9511	5	3.98324	0.536313	0	86.07692308	142.92	62.04	82.48	21.61538462	36.72333333	98.4	133.75	3	NA	0	NA	17	5.2	461	10.9	NA	14	16	87	8.5	106	1.9	112	135
11880923	33396535	23400794	2	14504	11880923	M		6.080555556	69.59102473	WHITE	0	f	2.12	t	30	0	11880923	1.0464	7.7717	1.9511	5	3.98324	0.536313	0	86.07692308	142.92	62.04	82.48	21.61538462	36.72333333	98.4	133.75	3	NA	0	NA	17	5.2	461	10.9	NA	14	16	87	8.5	106	1.9	112	135
11880923	32254772	21625470	2	14505	11880923	M		5.272916667	69.65026628	WHITE	0	f	1.51	t	30	0	11880923	0.8774	7.8859	1.7762	5	4.439759	0.493976	0	84.48837209	132.1388889	65.22222222	81.28571429	17.3255814	36.8	97.41860465	109	2	NA	0	NA	17.3	5.3	223	7.3	3.3	13	19	70	8.1	109	1.7	108	141
11880923	32254772	21625470	2	14505	11880923	M		5.272916667	69.65026628	WHITE	0	f	1.51	t	30	0	11880923	0.8774	7.8859	1.7762	5	4.439759	0.493976	0	84.48837209	132.1388889	65.22222222	81.28571429	17.3255814	36.8	97.41860465	109	2	NA	0	NA	17.3	5.3	223	7.3	3.3	13	19	70	8.1	109	1.7	108	141
10740864	38994858	25313088	2	5557	10740864	F		6.836111111	41.89716772	BLACK/AFRICAN	AMERICAN	0	t	4.2	30	0	0	10740864	0.2183	4.2303	1	3.590476	3.414286	0.17619	0	85.13793103	134.5	82.04166667	95.04166667	17.06896552	37.588	99.44827586	124.5	3	NA	0	NA	37.8	11.8	355	5.9		12	23	11	8.7	103	0.8	100
11565193	36681013	20207917	2	12128	11565193	M		25.96666667	54.69322577	WHITE	0	t	3.98	t	30	0	11565193	1.224	11.56	0.7888	16	14.655172	1.551724	1	91.33333333	108.9130435	67.82608696	79.39130435	23.72916667	36.925	95.20833333	144.25	3	NA	0	NA	40	12.5	241	9.4	NA	7	37	13	8.7	94	0.5	103	138
10658139	36446053	27870863	5	4939	10658139	F		10.75625	81.01355836	UNABLE	TO	OBTAIN	0	t	30	0	30	0	10658139	0.22	8	1.77	4.621469	4.497175	0.124294	0	81.06060606	117.21875	32.9375	67.32258065	13.36764706		97.72727273	131.5925926	3	NA	0	NA	27.3	9.1	117	10	3.1	11	20	24	7.8	106	1.2
11741747	32480012	25554897	3	13499	11741747	M		19.45138889	40.5559575	OTHER	0	t	9.58	t	30	0	11741747	0.3335	10.2465	0.8625	12	11.88	0.386667	1	82.22222222	110.5	54.03846154	71.38461538	16.77586207	38.20333333	96.67857143	244.6956522	4	NA	0	NA	29.5	9.6	142	11.5	NA	12	20	22	7.6	94	1.2	306	129
12284290	32366059	27094401	3	17631	12284290	M	2/8/2185	7.6875	39.77482114	WHITE	0	t	1.81	t	30	0	12284290	0.5375	7.15	4.6375	2	1.541779	0.115903	0	106.56	123.4090909	68.31818182	80.41666667	20.66666667	36.61	97.61538462	109.6666667	4	NA	0	NA	32.9	11.5	288	8.8	4.9	11	23	14	9	102	0.8	96	137
12299521	39144159	23987130	2	17744	12299521	M		4.016666667	58.65290806	WHITE	0	t	0.79	t	30	0	12299521	0.2679	3.1584	1.1562	3	2.731707	0.231707	0	101.0769231	117.962963	73.44444444	87.11111111	16.9	37.14347826	98.53846154	112.3076923	4	NA	0	NA	26.8	9.6	256	4.7	NA	6	24	8		109	0.6		137
12482930	32032274	26321745	2	19179	12482930	F		6.593055556	92.18240403	WHITE	0	t	1.78	t	30	0	12482930	0.4816	9.408	1.1984	8	7.850467	0.401869	0	96.68	143.12	67.28	85.4	19.84615385	36.89	97.84615385	149	3	NA	0	NA	38.4	12.3	172	11.2	3.5	7	20	11	7.7	108	0.6	138	135
11675574	35295874	29793379	6	13007	11675574	F		47.54375	37.92836089	WHITE	0	t	35.04	t	30	0	11675574	0.12	9.8	0.73	14	13.424658	0.164384	1	132.7407407	96.96551724	61.44827586	73.5862069	23.41071429	38.15941176	98.08695652	109.6	4	NA	0	NA	32.7	10.5	163	3.7	2	18	15	14	7.1	102	0.6	56	138
11397545	35624691	29452381	3	10860	11397545	F	25/8/2150	18.91319444	83.49137231	WHITE	-	EASTERN	EUROPEAN	0	30	0		30	0	11397545	1	5.37	1.65	3.715152	3.254545	0.460606	0	80.28	102.96	59.92	73.24	22.67307692	36.75	98.88	157.6666667	2	NA	0		39.1	12.2	193	8	3.2	14	24	39	9.3	100
11244806	36783649	23125599	2	9663	11244806	M		21.51041667	41.84660383	WHITE	0	t	4.49	t	30	0	11244806	0.4379	13.3937	1.057	13	12.671429	0.414286	1	113.09375	147.9032258	85.29032258	100	22.28125	38.005	95.3125	117.4	4	NA	0	NA	27.2	9.2	418	15.1	2.7	11	26	12	7.4	95	0.7	99	133
10826174	32305036	21175945	2	6201	10826174	M		27.59097222	67.99133094	WHITE	0	t	16.19	t	30	0	10826174	0.5148	6.3648	0.636	11	10.007547	0.809434	0	80.97297297	101.3243243	62.72972973	76.57894737	16.17105263	36.74375	98.36666667	145.1304348	1	NA	0	NA	21.3	7.7	104	5.2	NA	10	24	15	9.2	102	0.7	113	137
10283819	34197712	21802543	2	2097	10283819	M	4/3/2162	19.05972222	59.34116269	PORTUGUESE	0	f	8.1	t	30	0	10283819	0.726	14.487	1.188	13	12.194444	0.611111	1	107.2368421	97.08333333	55.78571429	67.05952381	21.25641026	37.615	98.32142857	153.8571429	4	10283819	1	9	29.8	11.1	138	14.6	2.4	17	15	17	7.1	101	1	101	133
12620078	33890918	27406311	3	20270	12620078	M	6/7/2110	4.139583333	91.49791759	OTHER	1	t	4.37	t	-1	1	12620078	1.02	8.8	2.04	5	4.313725	0.5	0	88.67567568	95	61.47058824	72.17647059	19.75675676	36.73	98.78378378	167	3	NA	0	NA	34.6	11.1	221	11.7	NA	17	24	49	8.2	87	2.6	139	132
12279984	33303907	29562418	5	17592	12279984	M		6.429166667	70.03101254	WHITE	0	t	4.16	t	30	0	12279984	0.63	14.72	3.03	5	4.858086	0.207921	0	66.65217391	114.4038462	56.38461538	72.26923077	15.65217391	36.5	95.56521739	144.75	2	NA	0	NA	31.3	10.1	122	14.3	NA	6	21	22	8.1	111	1	135	139
11041336	38786416	26502161	7	7917	11041336	F		5.764583333	81.63528846	UNKNOWN	0	t	4.51	t	30	0	11041336	0.92	11.57	1.91	7	6.057592	0.481675	0	87.5862069	101.6153846	51.61538462	66.23076923	17.25	36.72333333	98.38461538	145	3	NA	0	NA	37.1	12.1	216	12.9	NA	16	24	54	9	98	1.9	97	137
11886174	31350679	25997960	2	14558	11886174	M	22/10/2168	7.058333333	92.89082398	WHITE	0	t	1.12	t	30	0	11886174	0.1953	5.6259	0.4284	14	13.132353	0.455882	1	87.20833333	127.36	60.4	77.4	20.4	36.28285714	94.6	84.5	2	11886174	1	9	22.8	7.7	182	6.3	NA	12	19	22	7.2	107	1.4	80	144
11886174	31350679	25997960	2	14558	11886174	M	22/10/2168	7.058333333	92.89082398	WHITE	0	t	1.12	t	30	0	11886174	0.1953	5.6259	0.4284	14	13.132353	0.455882	1	87.20833333	127.36	60.4	77.4	20.4	36.28285714	94.6	84.5	2	11886174	1	9	22.8	7.7	182	6.3	NA	12	19	22	7.2	107	1.4	80	144
11886174	30533956	24792941	4	14559	11886174	M	22/10/2168	6.504861111	93.54812601	WHITE	0	f	2.02	t	30	0	11886174	0.4746	2.5536	1.1256	3	2.268657	0.421642	0	60.71428571	105.4347826	49.04347826	62.75	18.39285714	36.40833333	99.17857143	106.3333333	2	NA	0	NA	18.1	6	210	4.2	NA	13	15	35	7.5	117	2.2	95	142
11886174	30533956	24792941	4	14559	11886174	M	22/10/2168	6.504861111	93.54812601	WHITE	0	f	2.02	t	30	0	11886174	0.4746	2.5536	1.1256	3	2.268657	0.421642	0	60.71428571	105.4347826	49.04347826	62.75	18.39285714	36.40833333	99.17857143	106.3333333	2	NA	0	NA	18.1	6	210	4.2	NA	13	15	35	7.5	117	2.2	95	142
12634755	36738588	25987676	2	20387	12634755	M		8.890972222	74.09402351	WHITE	0	t	6.17	t	30	0	12634755	0.545	8.9816	1.2862	7	6.983051	0.423729	0	85.43137255	107.2692308	50.41346154	66.02884615	17.24509804	36.132	98.54901961	126.1666667	4	12634755	1	9	23.9	7.6	115	10.9	NA	10	25	18		109	0.8	109	140
12465510	36024337	28621042	6	19032	12465510	M	27/2/2152	15.39097222	82.11298643	OTHER	1	t	1.72	t	0	1	12465510	0.462	2.982	0.714	5	4.176471	0.647059	0	90.92307692	81.45454545	43.36363636	51.45454545	18.26923077	36.76857143	93.5	114	3	12465510	1	9	24	8.1	38	3.5	2.6	13	27	48	7.8	98	1.2	114	134
13123020	34721027	26767329	2	24012	13123020	M	23/6/2195	9.920833333	94.40829026	WHITE	0	t	1.05	t	24	1	13123020	0.58	7.06	0.49	16	14.408163	1.183673	1	102.5416667	112.7916667	70.95833333	80.25	21.29166667	36.5125	96.54166667	253.6666667	3	NA	0	NA	22.2	7	153	7	3.6	13	15	17	5.7	75	0.9	104	139
11229275	39434745	20935753	4	9527	11229275	F	16/8/2127	3.616666667	48.59675427	WHITE	-	RUSSIAN	0	t	8	1	8	1	11229275	0.34	4	0.39	11.179487	10.307692	0.871795	0	103.4285714	112.0952381	75.28571429	85.80952381	20.42857143	36.81666667	96.05555556	102	2	NA	0	NA	27.6	8.7	56	4.9	2.3	29	18	6	7.9	91	0.5
13215280	30585378	22451431	5	24775	13215280	M		15.34861111	54.65806826	WHITE	0	t	1.28	t	30	0	13215280	0.645	19.135	0.43	46	44.5	1.5	1	112.3939394	114.7878788	77.90909091	86.66666667	26.4516129	36.95285714	96.48484848	128.25	3	NA	0	NA	35.2	11.9	311	19.3	NA	15	23	27	7.6	101	1.8	117	136
11483679	31738461	27118703	4	11517	11483679	M		6.065972222	65.69399383	WHITE	0	t	1.32	t	30	0	11483679	0.38	5.55	1.5	4	3.7	0.253333	0	99.69565217	102.5217391	54.95652174	69.17391304	19.45652174		97.15	159.5217391	3	NA	0	NA	24.1	7.4	126	7.5	NA	9	21	14	7.7	105	1	144	135
10787182	32044812	23166395	5	5885	10787182	F	23/2/2174	22.56180556	85.08562291	WHITE	1	t	1.59	t	21	1	10787182	0.24	3.64	0.24	16	15.166667	1	1	80.79166667	135.0833333	70.125	88.45833333	24.83333333	36.67571429	94.83333333	208.6666667	2	NA	0	NA	33	10.3	71	4.2	3	13	19	32	7.1	98	1.8	239	131
12134776	32950984	20789943	4	16452	12134776	M		9.960416667	69.77372788	WHITE	0	t	3.3	t	30	0	12134776	0.611	8.931	2.7813	3	3.211088	0.219681	0	82.48484848	136.9444444	81.33333333	98.83333333	17.4137931	37.20222222	98.53125	168.2857143	4	NA	0	NA	28.9	12.1	234	10.6	NA	14	19	19	7.2	98	0.9	139	138
11705775	32178014	29272550	3	13226	11705775	M		7.542361111	59.53449912	WHITE	0	t	3.69	t	30	0	11705775	1.15	10.66	1.73	7	6.16185	0.66474	0	96.61538462	135	90.76	101.48	20.03703704	36.84714286	95.65384615	113	3	NA	0	NA	37.8	12.7	313	14.4	NA	13	25	14	8.1	105	0.8	103	139
13293671	37581801	27846184	5	25411	13293671	M		2.646527778	87.33912637	UNKNOWN	0	t	0.8	t	30	0	13293671	0.25	5.9	0.65	9	9.076923	0.384615	0	80.94736842	134.1764706	83.82352941	95.05882353	21.5	36.66666667	93.73684211	168	2	NA	0	NA	41.7	14.8	146	6.1	NA	24	18	20	9.8	97	1.4	168	134
12989950	36270838	27030146	2	23026	12989950	F		0.535416667	66.95822884	UNKNOWN	0	t	0.54	t	30	0	12989950	0.4234	13.2422	0.7592	18	17.442308	0.557692	1	62.07692308	104.5833333	47.83333333	61.33333333	15.03333333	36.68666667	97.53846154	112	1	NA	0	NA	30.5	9.7	582	14.6	2.8	18	26	49	8.9	104	0.7	169	142
10464570	36316588	20496202	3	3458	10464570	F	20/2/2156	7.719444444	35.11811803	UNKNOWN	1	t	2.3	t	5	1	10464570	0.09	6.408	0.288	23	22.25	0.3125	1	152.2156863	113.8409091	62.93023256	75.52272727	32.11764706	37.45428571	97.20833333	74.92857143	3	NA	0	NA	32.6	10.7	62	7.2	1.4	16	19	17	6.5	98	0.5	48	138
10507052	39834006	29447084	3	3780	10507052	M		3.192361111	56.02617747	OTHER	0	t	3.2	t	30	0	10507052	0.812	17.864	1.218	15	14.666667	0.666667	1	91.73913043	114.6521739	62.91304348	74.25	17.725	37.56428571	99	133.2	3	NA	0	NA	36.2	11.8	252	12.9	3	10	22	19	8	105	0.6	121	137
13077822	36775233	24711627	4	23670	13077822	F		5.086111111	66.91636542	WHITE	0	t	1.47	t	30	0	13077822	0.459	13.617	0.765	18	17.8	0.6	1	90.36	103.3181818	60.63636364	73.17391304	22.32	36.63	96.77777778	130	3	NA	0	NA	26.5	8	18	12.9	2.4	9	20	8	9	112	0.7	115	142
12472654	39651378	23664133	4	19113	12472654	F	17/9/2111	0.745833333	82.7082747	WHITE	1	t	0.84	t	0	1	12472654	0.172	16.512	0.516	32	32	0.333333	1	72.30434783	117.6	69.55	79.47619048	22.77272727	35.3775	89.28571429	128	4	NA	0	NA	32.6	10.7	336	17.2	NA	17	15	42	6.8	101	1.5	120	130
11818769	30464031	27703267	3	14034	11818769	M		5.381944444	74.05492272	WHITE	0	t	1.49	t	30	0	11818769	0.43	8.64	1.53	6	5.647059	0.281046	0	72.51851852	119.8787879	51.18181818	71.33333333	13.32692308	37.02	98.51851852	121.7619048	3	NA	0	NA	24	8.1	129	11	NA	14	21	22	8.6	106	1	124	137
11014822	32886344	22443439	7	7702	11014822	M		29.25347222	43.66121115	WHITE	0	t	14.26	t	30	0	11014822	1.76	19.8	0.44	49	45	4	1	90	121.0434783	61.34782609	79.91935484	30.59677419	38.17888889	98.56666667	164.7	4	NA	0	NA	48.4	14.8	214	8.3	3.3	15	15	14	7.7	103	0.9	165	134
11024917	35606458	25998301	5	7796	11024917	F		31.71041667	60.78315656	OTHER	0	t	2.72	t	30	0	11024917	0.1	8.54	0.19	45	44.947368	0.526316	1	88.82539683	126.220339	56.40677966	72.50847458	13.359375	37.095	96.578125	126	3	NA	0	NA	26.6	8.4	103	9.6	3	15	17	18	8	102	0.9	109	138
10213399	31123588	24710243	8	1541	10213399	M		9.258333333	77.26914233	UNKNOWN	0	t	5.4	t	30	0	10213399	0.2772	7.2567	2.2968	3	3.159483	0.12069	0	82.76	116.962963	67.40740741	82.81481481	15.48076923	36.64583333	97.56	132.9545455	4	NA	0	NA	27.5	9.3	118	9.9	NA	13	23	14		103	0.8	133	138
10650522	33686141	25264793	6	4889	10650522	M	23/6/2192	16.93819444	67.3280646	WHITE	0	t	9.85	t	30	0	10650522	0.7644	7.7224	1.0682	8	7.229358	0.715596	0	51.23529412	131.0714286	43.85714286	66.46428571	23.71428571	36.57428571	97.14705882	138.6666667	1	10650522	1	9	25.9	8.5	240	9.7	NA	16	21	77	7.8	97	3.5	72	132
12240795	34074530	26307102	2	17301	12240795	F		6.222222222	47.42841268	WHITE	0	t	1.36	t	30	0	12240795	0.66	11.1	2.1	6	5.285714	0.314286	0	83.57575758	95.67647059	53.52941176	66.86842105	18.67647059	36.59777778	97.38461538	119.8823529	3	NA	0	NA	19.8	6.6	114	14.2	NA	14	21	12	8	104	0.6	125	138
10381837	34312280	27167047	4	2876	10381837	F		3.766666667	86.13613029	BLACK/AFRICAN	AMERICAN	0	t	1.93	30	0	0	10381837	0.6	3.52	3	1.487365	1.270758	0.216606	0	68.96	128.28	56	76.36	20.42307692	36.878	99.16	92	1	NA	0	NA	26.2	9	166	7.1	3.4	11	21	31	8.2	95	1.4	92
10781524	33136793	27068788	2	5843	10781524	F		5.14375	70.59259226	WHITE	0	t	5.18	t	30	0	10781524	0.532	8.645	3.059	3	2.826087	0.173913	0	64.125	108.9130435	42.56521739	57.65217391	15.86	37.10166667	95.875	149.1428571	2	NA	0	NA	30.4	10	391	12.5	NA	12	34	30	9.3	95	1	116	138
11645882	37724884	28382808	2	12740	11645882	M		10.99513889	33.21009092	BLACK/AFRICAN	AMERICAN	0	f	1.98	30	0	0	11645882	1.31	9.3	2	5.766304	5.054348	0.711957	0	106.48	141.4166667	84.83333333	96.5	24.72	37.63666667	98.08	98.83333333	4	NA	0	NA	37.5	12	146	11.6	3.5	16	27	12	8.9	98	1.1	97
11236729	38988052	22502372	5	9605	11236729	M		7.102777778	40.20423483	HISPANIC/LATINO	-	MEXICAN	0	t	30	0	30	0	11236729	0.027	1	0.3906	3.56682	3.497696	0.069124	0	65.94594595	105.515625	60.765625	72.921875	20.28571429	35.2225	98.58333333	219.6	4	NA	0	NA	21	6.9	257	1.8	2.2	8	16	15	5.5	97	0.6
10719051	32639802	24805218	2	5419	10719051	M		4.554166667	46.72077782	HISPANIC/LATINO	-	PUERTO	RICAN	0	30	0		30	0	10719051	1	4.1112	2.0088	2.512545	2.046595	0.46595	0	96.73076923	96.04	55.08	64.12	24.34615385	37.03777778	99.61538462	85.66666667	3	NA	0		20.4	6.5	88	6.2	2.4	12	14	25	7.2	107
10353094	31382866	24688773	3	2660	10353094	M	24/10/2188	15.58333333	77.77105955	WHITE	1	t	11.12	t	0	1	10353094	0.34	10.38	0.34	32	30.529412	1	1	100.7916667	116.3333333	77.75	86.41666667	24.54166667	36.94571429	91.66666667	221.8333333	3	NA	0	NA	35.2	11.6	127	11.8	3.4	13	25	31	8.4	96	1	142	140
12673104	37622645	29048415	11	20708	12673104	F	11/2/2137	9.842361111	31.08723858	OTHER	1	t	10.01	t	0	1	12673104	0.47	13.97	1.1	13	12.7	0.427273	1	99.6	103.8518519	48.59259259	64	23.59259259	36.08875	94.92	79.88888889	4	NA	0	NA	21.5	7.1	55	15.7	2.9	16	17	20	7.7	100	1.4	64	135
11119242	31650661	25698881	2	8512	11119242	M	26/6/2187	4.466666667	67.0978994	WHITE	0	t	2.39	t	30	0	11119242	0.0228	1.0092	0.1464	7	6.893443	0.155738	0	102	120.5454545	59.63636364	72.90909091	29.95454545	37.41909091	97.77272727	172.7142857	4	NA	0	NA	25.6	8.3	65	1.2	3.3	12	22	9	7.2	97	0.7	136	130
10917306	37838640	24096837	8	6960	10917306	F		12.52638889	77.45514739	HISPANIC/LATINO	-	DOMINICAN	0	t	30	0	30	0	10917306	0.0388	4	6.0334	0.59164	0.585209	0.006431	0	78.58064516	120.2424242	51.72727273	73.63636364	14	36.45857143	98.38709677	136.9565217	1	10917306	1	9	25.5	8.5	177	8.1		13	22	45	8.1	106	1.8
12531951	34318482	24272088	3	19576	12531951	M		8.168055556	73.58779712	WHITE	0	t	2.21	t	30	0	12531951	0.78	12.02	1.24	10	9.693548	0.629032	0	86.35897436	122.7375	52.4	73.7875	23.07142857		95.23076923	118.8421053	3	NA	0	NA	27.2	9	115	8.2	NA	9	21	15	7.5	107	0.8	90	141
12464366	34001583	25674570	3	19019	12464366	M		5.083333333	66.38456238	WHITE	0	t	1.34	t	30	0	12464366	0.36	8.59	2.56	3	3.355469	0.140625	0	70	99.21428571	50.27142857	64.31428571	15.68333333	37.43333333	95.13333333	130.76	3	NA	0	NA	29.4	10.1	136	10.3	NA	10	21	12	8.5	102	0.8	116	136
10369358	35207851	27821391	5	2782	10369358	M	9/7/2156	21.46527778	66.46228863	WHITE	1	f	9.37	t	0	1	10369358	0.286	3.4496	0.6204	6	5.560284	0.460993	0	81	96.875	55.08928571	69.82142857	22.7	36.584	95.17241379	128.8	3	10369358	1	9	24.6	8.5	192	4.4	NA	15	17	80	8.8	105	2	79	136
11209060	34050524	28844926	7	9341	11209060	F		27.86875	58.65961609	WHITE	0	f	15.67	t	30	0	11209060	0.387	11.481	0.774	15	14.833333	0.5	1	107.826087	116.4090909	60.40909091	77.09090909	17.79166667	36.82166667	98.7826087	200.625	3	NA	0	NA	22.6	7.4	47	6	2.6	10	19	15	7.2	107	0.6	101	135
11209060	33518936	22040152	3	9342	11209060	F		6.884027778	58.76365099	WHITE	0	f	3.03	t	30	0	11209060	0.912	12.4775	0.152	88	82.088816	6	1	84.76	98.11538462	55.73076923	70.86538462	19.52	37.10166667	96.52	161	3	NA	0	NA	23.1	7.4	378	15.2	2.2	16	14	15	7.8	97	0.5	84	127
11712537	32968833	22845776	3	13270	11712537	M		9.053472222	75.65614982	OTHER	0	t	1.07	t	30	0	11712537	0.232	6.864	0.864	8	7.944444	0.268519	0	101.4193548	112.921875	63.078125	77.953125	18.29032258	36.71333333	99.44444444	139.1	2	NA	0	NA	26	8.5	91	7.8	NA	7	22	14		107	1	113	137
11651204	36395094	29175647	2	12791	11651204	F		7.734722222	88.47646682	WHITE	0	t	5.18	t	30	0	11651204	0.2415	10.2925	0.9016	12	11.415816	0.267857	0	65.68	145.7391304	48.73913043	71.2173913	19.25	36.4925	97.625	152.6666667	2	NA	0	NA	25.8	8.9	163	11.5	3	14	17	21	8.4	106	0.9	122	136
13209879	33869862	25885162	2	24741	13209879	F		8.434027778	77.29934696	WHITE	0	t	4.05	t	30	0	13209879	0.6902	10.5077	0.6664	17	15.767857	1.035714	1	91	124.04	61.44	80.55769231	14.72	36.84714286	95.76	218.3333333	2	NA	0	NA	36.3	12.3	253	11.9	3.5	10	25	11	7.8	102	0.7	201	137
12442684	34678414	20791333	3	18872	12442684	M		11.21597222	72.35743615	ASIAN	-	SOUTH	EAST	ASIAN	30	0	8		30	0	12442684	0.22	13.49	3.65	3.756164	3.69589	0.060274	0	94.92307692	106.6428571	52.98214286	75.21666667	17.79310345	36.75090909	98.76923077	154.4583333	4	NA	0		24.7	7.9	209	10.3	3.8	11	16	12	8.1
13352605	33268596	24335090	5	25886	13352605	F		17.21458333	48.57133163	UNKNOWN	0	t	12.93	t	30	0	13352605	0.8339	24.5059	1.5333	17	15.982456	0.54386	1	86.14285714	103.2692308	59.15384615	70.03846154	24.74193548	38.14333333	97.34482759	309.7931034	4	NA	0	NA	30.5	8.8	248	18.1	3	11	7	22	6.6	100	1	112	132
11984647	36560987	25146721	3	15307	11984647	M		50.92430556	52.22916503	WHITE	0	t	39.01	t	30	0	11984647	2.21	19.11	1.09	20	17.53211	2.027523	1	122.4736842	119.6666667	75.66666667	89.8	27.26315789	36.82666667	93.25714286	145.75	3	NA	0	NA	41.4	14.4	232	22.7	4.2	19	23	42	8.2	95	1.5	133	136
11857739	39120208	22896266	4	14321	11857739	F		7.391666667	77.31330065	BLACK/AFRICAN	AMERICAN	0	t	3.5	30	0	0	11857739	0.38	16.62	1	22.368421	21.868421	0.5	1	97.41666667	97	63	77.25925926	20.98	36.932	97.59090909	200.6666667	3	NA	0	NA	31.6	10	53	19.1	3.3	16	17	28	7.4	101	1.3	162
10377337	35977849	23474175	7	2830	10377337	F		39.92083333	56.54956714	WHITE	0	f	7.89	t	30	0	10377337	0.5	2.48	1.32	2	1.878788	0.378788	0	116.1923077	94.85185185	58.11111111	71.55555556	27.03571429	37.84	97	105.1111111	4	NA	0	NA	41.3	14.2	200	5.5	NA	21	11	63	7.5	95	2	108	133
10335293	32283185	23619901	2	2535	10335293	F	3/10/2204	8.859722222	82.9563428	WHITE	0	t	2.03	t	30	0	10335293	1.13	7.47	0.98	9	7.622449	1.153061	0	47.4	114.24	53.2	67.32	17.16	36.48571429	95.72	99.33333333	2	NA	0	NA	21.9	7.2	254	9.6	3.7	19	14	46	8.7	81	1.7	72	117
13063648	38383580	20624352	3	23571	13063648	M		20.35833333	52.69326182	WHITE	0	t	4.07	t	30	0	13063648	0.965	17.3121	0.9264	20	18.6875	1.041667	1	92.30769231	103.44	65.04	74.2	23.92592593	37.22888889	94.11111111	163.6	4	NA	0	NA	26.5	9.1	143	19.2	NA	14	18	12	7.9	94	1.2	124	126
11442840	38011728	23344494	8	11213	11442840	M		108.4458333	28.54986853	UNKNOWN	0	t	1.63	t	30	0	11442840	0.1628	3.2893	0.2331	15	14.111111	0.698413	1	88.5	109	66.03846154	75.5	15.578125	36.38769231	100	221.6666667	4	NA	0	NA	21.3	7.5	25	3.2	2.4	13	20	18	7.7	109	1	168	144
10909568	32893138	29114446	2	6870	10909568	M	30/10/2154	15.17916667	85.78490502	WHITE	1	t	0.67	t	15	1	10909568	0.47	15.98	1.056	16	15.132576	0.445076	1	78.82352941	116.8235294	42.47058824	61.11764706	21.76470588	37.3325	95.05882353	171.8	3	10909568	1	9	32.3	10.4	179	19.2	NA	18	16	66	7.9	108	2.4	52	140
11516225	34800504	21865345	3	11738	11516225	F		16.50416667	31.03333406	OTHER	0	t	3.15	t	30	0	11516225	0.6895	15.8585	3.0141	5	5.261438	0.228758	0	107.5185185	113.5185185	60.48148148	76.74074074	16.5862069	37.91363636	99.81481481	204	4	NA	0	NA	20.8	7.2	298	14.6	NA	13	23	16	7.9	103	1.4	193	135
12651710	37806214	23312564	2	20528	12651710	M	21/12/2129	2.861111111	80.22069561	WHITE	0	t	1.81	t	30	0	12651710	0.216	2.214	0.162	15	13.666667	1.333333	1	62.28125	108.0344828	56.62068966	68.75862069	17.22580645	37.43666667	96.78125	129	3	NA	0	NA	36.8	12.4	111	2.7	3.7	10	26	14	7.4	98	1	109	134
12651710	37806214	23312564	2	20528	12651710	M	21/12/2129	2.861111111	80.22069561	WHITE	0	t	1.81	t	30	0	12651710	0.216	2.214	0.162	15	13.666667	1.333333	1	62.28125	108.0344828	56.62068966	68.75862069	17.22580645	37.43666667	96.78125	129	3	NA	0	NA	36.8	12.4	111	2.7	3.7	10	26	14	7.4	98	1	109	134
12459417	33966641	23140243	2	18986	12459417	M		6.927777778	53.97978038	WHITE	0	t	2.56	t	30	0	12459417	0.37	9.74	1.38	7	7.057971	0.268116	0	105.7096774	102.755814	63.77906977	77.5	18.1125	37.01111111	96.22222222	133.3888889	3	NA	0	NA	32.9	11.5	124	11.6	NA	7	26	9	7.7	103	0.9	111	140
12708439	33823633	21241537	5	20974	12708439	M		15.33680556	51.11352823	WHITE	0	t	3.22	t	30	0	12708439	1.45	11.36	2.43	5	4.674897	0.596708	0	77.52	126.6666667	49.75	66.95833333	20.48	36.79384615	96.24	153	2	NA	0	NA	18.1	6	143	11.2	2.1	13	19	20	7.8	97	1.1	127	131
11239795	30291704	25145570	4	9624	11239795	M	1/8/2110	4.617361111	86.36711961	UNKNOWN	0	t	4.58	t	30	0	11239795	0.56	8.54	0.72	13	11.861111	0.777778	1	78.75862069	128.8857143	70	92.15277778	16.56666667	34.35	99.72413793	111	3	NA	0	NA	22.7	7.3	260	8.8	2.8	11	23	21	8.9	95	0.8	78	135
13279382	37472660	26123016	3	25298	13279382	M	5/12/2126	14.62708333	82.84906902	WHITE	-	RUSSIAN	0	t	30	0	30	0	13279382	0.17	4	1.12	3.446429	3.294643	0.151786	0	82.83333333	105.3448276	54.89655172	70.75862069	17.29032258	36.80857143	99.37037037	98.88888889	2	NA	0	NA	33	10.3	109	5.5	3.4	16	13	55	7.4	101	1.5
11148580	39847406	20917584	2	8774	11148580	M	19/10/2132	4.827083333	43.28983843	WHITE	0	f	1.82	t	30	0	11148580	0.2052	9.1988	1.2528	8	7.342593	0.163793	0	106.2307692	115.4166667	72.625	83.12	14.72	35.925	93.80769231	363.6315789	3	NA	0	NA	40.3	14.8	143	10	3.9	10	24	17	8.2	82	0.7	227	112
11148580	32575572	27830941	3	8775	11148580	M	19/10/2132	4.378472222	43.88510205	WHITE	0	f	2.38	t	30	0	11148580	0.7216	11.1192	4.1984	3	2.648438	0.171875	0	101.5	101.671875	73.578125	81.015625	13.875	37.14375	97.38709677	216.2	2	NA	0	NA	35.9	12.1	131	6.9	3.3	7	38	26	7.8	88	0.9	76	136
10834132	33316192	23607054	4	6290	10834132	M		9.803472222	76.49940656	OTHER	0	t	4.82	t	30	0	10834132	0.79	19.09	3.2	6	5.965625	0.246875	0	94.07692308	128.4615385	51.5	71.92307692	17.22222222	37.64777778	99.65384615	325.5	4	NA	0	NA	10.8	3.3	125	17.7	2.6	21	20	137	7.6	106	5.9	293	150
10047824	30473973	26390509	2	343	10047824	M		5.490972222	38.72043178	UNKNOWN	0	t	2.62	t	30	0	10047824	0.68	5.62	0.84	8	6.690476	0.809524	0	112	126	73.39285714	87.75	23.96774194	37.85111111	95.93333333	101	3	NA	0	NA	43.1	14.6	155	7.3	NA	9	20	15	8	108	1	85	141
10881932	33485635	23933870	3	6661	10881932	F		9.58125	25.02876905	HISPANIC	OR	LATINO	0	t	30	0	30	0	10881932	0.252	24	1.008	23.75	23.5	0.25	1	110.9473684	90.83333333	55.83333333	63.72222222	19.89473684	37.89	99.42105263	97	4	NA	0	NA	26	9.1	127	17.2		10	21	13	7.3	98	1.1
11469391	38495897	28975153	2	11396	11469391	F		23.44166667	59.44222719	WHITE	0	t	4.12	t	30	0	11469391	1.34	17.17	1.23	15	13.95935	1.089431	1	106.68	119.6	63.8	76.84	20.64	36.998	95.64	150	3	NA	0	NA	24	7.7	382	20.5	NA	9	27	11	7.3	94	0.3	93	132
12149966	39776893	22974618	5	16591	12149966	M	28/7/2136	9.463194444	75.38119703	WHITE	0	f	3.43	t	30	0	12149966	0.86	10.85	0.94	12	11.542553	0.914894	1	90.30769231	105.4166667	66.44444444	75.61111111	22.25	37.235	99.1	109.25	3	NA	0	NA	43.9	14.4	147	9.5	3.5	14	21	12	8.6	102	0.8	97	138
11182822	32744241	22951112	2	9110	11182822	M		8.128472222	74.63676389	WHITE	0	t	5.3	t	30	0	11182822	0.6408	15.5038	1.6198	10	9.571429	0.395604	0	86.79310345	114.1428571	58.4	75.6	15.79411765	37.7225	95.72413793	176.5714286	4	11182822	1	9	28.9	10	299	14	3	10	24	26	7	105	0.7	131	137
11413667	31736189	21351731	3	10976	11413667	M	17/11/2145	5.534722222	93.72431627	WHITE	0	t	0.44	t	30	0	11413667	0.609	12.5135	1.334	10	9.380435	0.456522	0	70.44444444	101.875	48.875	61.125	22.11111111	36	96.44444444		2	NA	0	NA	42.5	14.5	129	14.5	4	18	24	44	9.2	106	1.7	137	144
12441917	33339099	26461467	3	18862	12441917	F		10.94375	33.96348441	WHITE	0	t	1.04	t	30	0	12441917	0.68	12.88	1.21	11	10.644628	0.561983	0	111.16	99.36363636	53.86363636	66.95454545	24.375	36.84333333	94.70833333	92.5	3	NA	0	NA	26.5	8.5	270	14.9	2.1	8	24	4	7.1	102	0.6	58	140
12952402	34933034	22152100	2	22738	12952402	F		27.50833333	62.89543561	WHITE	0	t	21.49	t	30	0	12952402	0.2948	10.2912	2.613	4	3.938462	0.112821	0	74.95652174	136.1571429	69.44285714	90.47142857	13.56521739	36.15666667	97.17391304	142.75	2	NA	0	NA	36.8	12.6	362	10.4	NA	14	23	8	8.8	102	0.6	133	136
12342815	30111303	27848068	4	18072	12342815	M		5.822916667	79.07280675	WHITE	0	f	1.08	t	30	0	12342815	0.1443	2.3273	1.0693	2	2.176471	0.134948	0	66.04761905	113.3636364	50.95454545	66	11.41666667	36.76	95.75	111	1	NA	0	NA	21.6	6.6	70	2.6	2.8	11	24	22	8.4	109	1.1	105	141
11733904	31340730	26384756	2	13445	11733904	M		16.53541667	22.15105852	UNKNOWN	0	t	11.77	t	30	0	11733904	0.2625	14.56	2.5025	6	5.818182	0.104895	0	120.0344828	110.25	53.32142857	71.21428571	25.38709677	36.3	98.96551724	108.2	4	NA	0	NA	26.6	9.6	103	5.4	2.2	15	16	15	6.2	111	1.1	89	143
10423865	37722199	25638403	2	3155	10423865	F	6/4/2112	3.940277778	91.56880286	WHITE	0	t	1.94	t	30	0	10423865	0.47	10.41	0.83	13	12.542169	0.566265	1	82.5862069	109.6666667	51.40740741	67.96296296	19.85185185	36.43125	96.20689655	133.25	3	NA	0	NA	33.6	11.3	178	9.2	NA	15	24	23	8.6	101	1	123	140
13337296	36421595	25094067	4	25783	13337296	M		5.957638889	65.8426795	WHITE	0	t	3.3	t	30	0	13337296	0.38	7.97	1.39	6	5.733813	0.273381	0	92.66666667	107.8484848	62.15151515	78.3030303	17.40322581	36.98571429	95.1875	144.9047619	3	NA	0	NA	30.5	10.2	151	10.2	NA	12	22	15	8.2	102	0.7	153	136
11576897	32367149	29845627	6	12226	11576897	M	29/10/2165	13.31111111	62.79017625	WHITE	1	t	1.12	t	12	1	11576897	0.82	19.48	0.21	97	92.761905	3.904762	1	98	136.826087	71.34782609	86.04545455	20.60869565	36.68428571	96.65217391	187.4	3	NA	0	NA	20.5	6.9	124	17.5	2	17	15	46	8	98	2.4	153	128
10869829	36888936	25238191	5	6572	10869829	M		12.02847222	52.63390429	WHITE	0	t	3.15	t	30	0	10869829	0.13	3.46	0.57	6	6.070175	0.22807	0	81.64	111.75	45	65.35714286	12	35.5	99.24	117	2	NA	0	NA	30.6	9.3	100	4.2	NA	14	21	9	8.1	106	0.6	122	139
12119407	37968741	28340853	3	16333	12119407	M		3.681944444	63.24061292	WHITE	0	t	1.16	t	30	0	12119407	0.2365	3.8916	0.495	8	7.861818	0.477778	0	60	103.7692308	52.5	65	17.35714286	36.74	97.42857143	116.25	1	NA	0	NA	19.6	5.9	69	4.7	3.2	13	19	14	7.8	108	0.8	89	137
11060835	37349449	21528145	2	8073	11060835	M		4.380555556	51.83588986	WHITE	0	t	1.34	t	30	0	11060835	0.17	9.27	2.75	3	3.370909	0.061818	0	92	116.5925926	60.66666667	76.77777778	18.12962963	36.83	98.04347826	135.56	3	NA	0	NA	27	9.3	173	10.4	NA	11	23	15		101	0.6	129	134
12109177	35992413	20376837	2	16226	12109177	M		5.2625	47.12963627	ASIAN	0	t	3.25	t	30	0	12109177	0.3182	7.482	0.7654	10	9.775281	0.41573	0	64.57692308	100.375	60.25	69.41666667	19.82692308	37.19714286	98.73076923	159	2	NA	0	NA	35.7	11.6	217	8.6	NA	15	22	14	7.8	108	0.7	148	143
10922899	33836729	27924674	2	7023	10922899	M		6.923611111	62.35535625	WHITE	0	t	1.78	t	30	0	10922899	0	5.66	0.72	8	7.861111	0	0	100.6	105.4166667	62.75	72	24.84	38.59846154	95.92	146.3333333	4	NA	0	NA	38.1	13.3	44	6.5	3	17	12	27	6.2	97	1.4	129	135
12982786	31778525	28600986	10	22972	12982786	M		14.32847222	85.71207165	UNKNOWN	0	t	3.65	t	30	0	12982786	2.14	19.04	1.19	18	16	1.798319	1	59.33333333	115.2	52.125	76.725	16.8125	36.62571429	99.64102564	107.3	3	NA	0	NA	30.9	9.9	66	15.6	2.9	16	12	49	7.2	104	3.5	93	140
10280267	32289289	28165613	2	2070	10280267	M		10.90972222	54.18277456	WHITE	0	t	2.35	t	30	0	10280267	0.1972	8.7812	2.32	4	3.785	0.085	0	86.8	106.6666667	42.4	67.66176471	17.75925926	36.87307692	97.5483871	124.4285714	3	10280267	1	9	24.3	8.6	101	11.6	NA		24	11		106	0.6
11815711	37356974	25286004	4	14010	11815711	M		4.40625	63.8714827	UNKNOWN	0	t	2.91	t	30	0	11815711	0.136	7.4392	0.9984	8	7.451122	0.136218	0	89.31034483	131.8965517	57.5862069	79.03448276	15.79310345	36.67875	99.62068966	188.5	3	11815711	1	9	28.3	9.3	290	13.6	3.3	18	14	20	6.5	100	3.2	141	130
11197384	39372738	27064580	2	9219	11197384	M		4.981944444	71.72450442	WHITE	0	f	1.58	t	30	0	11197384	0.3	4.2	2.025	2	2.074074	0.148148	0	80.91111111	108.8604651	57.39534884	70.62790698	17.54347826	36.37333333	99.37777778	129.2857143	3	11197384	1	9	19.6	6.5	220	7.5	NA	14	26	25	8.7	101	0.8	122	137
11015907	34317141	26820180	2	7710	11015907	M		6.370138889	74.22274425	BLACK/AFRICAN	AMERICAN	0	t	0.59	30	0	0	11015907	0.69	7.64	2	5.173913	4.745342	0.428571	0	82.4	180.75	97	121		36.51666667	97	84	1	NA	0	NA	37.1	11.3	148	6.8	3.4	6	25	28	8.4	111	1.1	90
13351231	33316609	25838220	2	25871	13351231	F	18/10/2141	20.29861111	80.73860847	UNKNOWN	1	t	20.38	t	0	1	13351231	0.825	13.38	0.735	19	18.204082	1.122449	1	76.68	119.962963	52.40740741	72.59259259	25.68965517	37.0625	95.82142857	155	4	NA	0	NA	24.1	8	495	14.2	NA	9	29	24	7.8	106	0.7	92	140
13196707	31767903	21475988	3	24632	13196707	M	9/2/2156	22.88333333	65.04003913	BLACK/AFRICAN	AMERICAN	0	t	4.79	20	1	1	13196707	0.18	8.46	0	43.2	42.3	0.9	1	111.1111111	107.9444444	59.38888889	69.48571429	18.47222222	37.36166667	97.37142857	84	4	NA	0	NA	29.2	8.9	198	9	2.4	17	20	20	6.9	105	1	83
10801437	39900840	26021837	2	5988	10801437	F	7/11/2174	18.32638889	86.79189125	WHITE	0	t	2.1	t	19	1	10801437	0.964	5.061	16.147	0	0.313433	0.059701	0	85.81818182	106.7619048	55.28571429	68	22.72727273	36.87	96.95454545	110.7142857	3	NA	0	NA	24.9	8.4	222	21.6	3.2	11	21	12	7.8	112	0.6	97	143
10924116	34995731	25421527	2	7037	10924116	F	28/8/2138	17.82291667	88.79886532	WHITE	0	t	2.96	t	30	0	10924116	0.2	3.56	2.06	2	1.728155	0.097087	0	82.54545455	104.8055556	57.16666667	73.33333333	17.24242424	36.94	98.44117647	127.6875	3	10924116	1	9	22.5	7.2	98	5.9	NA	14	20	14	7.8	107	0.9	123	137
12684822	37924898	28115389	2	20806	12684822	F	3/9/2135	9.111805556	71.56010444	BLACK/AFRICAN	0	t	9.02	t	30	0	12684822	0.73	14.73	1.02	15	14.441176	0.715686	1	110.72	108.25	63.70833333	74.66666667	29.18	36.92666667	97.56	102	3	NA	0	NA	33.3	10.9	183	16.9	3	19	12	12	8.7	98	1.4	81	136
12002285	30023732	20686506	2	15448	12002285	F	9/1/2192	12.68680556	89.98545051	BLACK/AFRICAN	AMERICAN	1	t	12.34	1	1	1	12002285	0.35	14.88	2	8.702857	8.502857	0.2	0	74.79166667	113.7916667	67.33333333	81.08333333	21.3	36.79666667	99.92	131.8	3	NA	0	NA	45.3	13.9	330	17.5	2.8	14	23	71	8.2	113	1.9	81
12744308	32087563	20772394	5	21268	12744308	M	4/1/2174	9.959027778	26.04580867	WHITE	0	t	2.64	t	30	0	12744308	0.3612	15.4972	1.3072	12	11.855263	0.276316	1	83.42307692	111.8461538	59	70.88461538	17.30769231	36.92571429	94.76923077	152.7142857	2	NA	0	NA	28.3	8.6	134	14.9	3.8	23	18	56	6.8	100	4.3	121	137
10913472	36636407	29471574	7	6925	10913472	F		20.80069444	60.74443223	WHITE	0	t	11.79	t	30	0	10913472	0.507	12.337	0.845	15	14.6	0.6	1	105.4	111.6216216	56.55405405	72.63513514	30.09375	37.683	92.30555556	229.9	4	NA	0	NA	35.6	11.1	157	16.9	1.4	14	17	28	5.4	90	2	107	120
12284553	37713469	29916605	10	17636	12284553	M	14/2/2159	7.034722222	77.70079214	WHITE	0	t	3.11	t	30	0	12284553	1.208	5.285	1.51	4	3.5	0.8	0	84.14285714	110.0909091	49.79545455	68.09090909	25.57142857	36.86333333	96.57142857	130	3	12284553	1	9	24	8.5	73	11.2	3.6	13	20	55	7.9	96	2.1	126	131
10862676	39010078	23792496	4	6515	10862676	M		4.152777778	62.24495745	WHITE	0	t	1.48	t	30	0	10862676	0.9145	12.803	1.612	9	7.942308	0.567308	0	76.40909091	108.9545455	65.5	80.68181818	18.56	36.925	97	121.5882353	2	NA	0	NA	31.8	11.4	171	12.8	NA	11	24	18		103	0.9	81	136
12444275	31896252	20076874	2	18883	12444275	M	18/3/2176	14.18402778	78.1722317	WHITE	1	t	5.79	t	9	1	12444275	1.19	16.83	1.58	11	10.651899	0.753165	0	98.30769231	108.125	59.5	70.08333333	24.26923077	37.085	95.56	136	3	NA	0	NA	27.3	8.1	156	14.8	3.2	15	23	34	8.9	104	1.2	136	141
12909079	39689646	26038741	5	22423	12909079	F	25/6/2163	5.063888889	81.46759143	WHITE	1	f	5.17	t	0	1	12909079	0.3588	4.0338	0.345	13	11.692174	1.04	1	95.8	106.55	57.8	68.7	14.35714286	36.63	96.55	111	2	12909079	1	9	28.8	8.9	143	5.4	2.9	11	25	18	7	95	0.7	111	139
11422726	30914775	22322485	3	11038	11422726	M		6.435416667	44.86458856	WHITE	0	t	2.57	t	30	0	11422726	0.23	3.5	0.08	47	43.75	2.875	1	107.6363636	117.4285714	71.85714286	74.81481481	18.67391304	37.27714286	97.81818182	112.3333333	3	NA	0	NA	36.6	12.2	82	3.8	NA	11	20	17	8.3	104	0.9	96	136
11250397	32266491	20963760	3	9705	11250397	M		36.03611111	47.29757668	WHITE	0	t	1	t	30	0	11250397	0.67	5.1925	0.7047	8	7.368384	0.950759	0	114.4	134.64	75.92	89.32	19.88	38.26285714	97.6	125.75	3	NA	0	NA	25.1	8.6	241	6.7	2.8	13	25	6	7.3	98	0.6	109	134
10178581	33296518	22314860	2	1268	10178581	F	2/5/2160	5.091666667	80.36273135	BLACK/AFRICAN	AMERICAN	0	t	3.42	30	0	0	10178581	0.2025	6.2127	2	4.190476	4.058201	0.132275	0	75.69565217	137.0909091	69.39130435	85.58333333	21.08695652	36.37666667	95.43478261	167	2	10178581	1	9	29.1	9.8	228	8.1		13	24	13	8.9	107	1.4	95
11351020	38374462	26211815	4	10500	11351020	M	14/9/2186	16.95625	55.45883391	WHITE	0	f	7.04	t	30	0	11351020	0.2196	5.1057	0.7015	8	7.278261	0.313043	0	62.85714286	116.6551724	52.51724138	74.96551724	15	36.578	98.06896552	195	1	NA	0	NA	18.1	5.9	76	3.7	NA	10	26	11	7.5	105	0.3	181	138
11351020	32205825	27445915	9	10501	11351020	M	14/9/2186	0.345138889	55.70143752	WHITE	1	f	0.46	t	0	1	11351020	0.226	4.52	1.582	3	2.857143	0.142857	0	124.5	90.33333333	53.83333333	66.66666667	25.14285714	35.55333333	97.16666667	209.5	4	NA	0	NA	14.4	4.5	37	2.9	NA	22	9	20	8.7	103	0.9	21	131
10934976	36694472	22597409	2	7130	10934976	M		4.826388889	70.16108992	WHITE	0	t	3.79	t	30	0	10934976	0.6	5.34	1.85	3	2.886486	0.324324	0	79.15384615	117.5925926	56.81481481	77.77777778	16.15384615	36.80142857	96.88461538	123	2	NA	0	NA	31.9	10.5	164	4.4	NA	13	21	7	8.1	93	0.9	89	132
10345212	32868439	24305162	4	2616	10345212	M		6.697916667	78.81814797	WHITE	0	t	5.23	t	30	0	10345212	0.18	4.5	1.32	4	3.409091	0.136364	0	71.24	94.36764706	44.10294118	60.2	16.5	37.128	99.34615385	127.8	3	NA	0	NA	22.5	7.6	77	6	NA	10	23	13		101	0.8		136
10219301	30936961	27757651	4	1587	10219301	M		5.375	71.66097729	WHITE	0	t	2.42	t	30	0	10219301	0.65	8.9	1.87	5	4.759358	0.347594	0	66.52777778	104.377551	51.82653061	70.58163265	16.05263158	36.30857143	97.72727273	125.2	3	NA	0	NA	25.7	8.7	83	11.7	NA	11	20	12	8	105	0.7	82	136
10879112	34976345	22434248	5	6633	10879112	M		15.37291667	65.46111551	ASIAN	0	t	3.35	t	30	0	10879112	0.24	5.53	2.21	3	2.502262	0.108597	0	75.33333333	108.7209302	63.20930233	79.74418605	17.02439024		99.43902439	122.25	2	NA	0	NA	21.8	7.5	75	8.1	NA	11	18	15	8.5	108	0.8	129	137
10879112	32112906	26591797	2	6636	10879112	M		22.49513889	65.64143925	ASIAN	0	f	1.5	t	30	0	10879112	1.26	8.17	2.84	3	2.876761	0.443662	0	94.55882353	129.6285714	71.2	91.08571429	15.76470588	36.92444444	99.73529412	110	3	NA	0	NA	29.5	9.2	260	10.9	NA	11	24	13	8.9	100	0.9	103	134
12075719	36278773	28369314	4	15961	12075719	M	2/7/2172	-0.426388889	63.50270323	UNKNOWN	1	t	0.53	t	-1	1	12075719	0	0	0.099	0	0	0	0	123.4375	82.38461538	58.53846154	63.23076923	26.3125	36.39666667	85.25		4	NA	0	NA	19.2	6.6	12	0.1	1.5	19	10	108	5.6	118	4.7		148
10565616	35303418	21618127	4	4225	10565616	M	2/11/2114	19.56597222	47.78302346	WHITE	1	t	3.51	t	16	1	10565616	0.16	15.48	0.16	98	96.75	1	1	94.59090909	106.1034483	62.06896552	82.62068966	19.16666667	36.88470588	98.19047619	248.3333333	3	NA	0	NA	29	8.8	293	8.8	3.6	24	21	66	10.3	88	11.7	173	129
10287348	33542614	23806152	2	2134	10287348	M	8/9/2195	1.959027778	63.57280713	WHITE	0	f	1.07	t	30	0	10287348	0.3944	3.0345	0.8058	4	3.765823	0.489451	0	65.57692308	120.6956522	53.08695652	70.65217391	15.46153846	36.45	96.84615385	125.2222222	1	NA	0	NA	23	7.2	129	5.1	2.6	12	19	19	7.4	103	1.1	64	131
12032310	35324289	20460006	2	15666	12032310	F		7.928472222	76.20254645	WHITE	0	t	1.92	t	30	0	12032310	1.08	13.32	0.63	23	21.142857	1.714286	1	117.8333333	106	63	72.375	19.5	36.95222222	94.79166667	115	3	NA	0	NA	38.3	12.5	193	15.5	3	16	23	27	8.3	104	1.1	113	140
10708393	32927188	26497591	6	5336	10708393	M	25/6/2128	5.914583333	86.46567869	WHITE	1	t	6.03	t	0	1	10708393	0.68	7.6	0.54	15	14.074074	1.259259	1	75.53571429	113.9285714	55.25	79.62068966	17.72413793	36.87222222	99.77777778	100.75	1	NA	0	NA	28.4	8.8	77	8.2	3.1	12	20	56	8.8	106	2.2	76	141
11452627	32720837	27788935	6	11276	11452627	M		16.47708333	29.8244933	UNKNOWN	0	t	12.72	t	30	0	11452627	0.22	7.58	1.73	5	4.381503	0.127168	0	97.15384615	100.425	50.375	64.9	23.85526316	37.768	96.34210526	113.3333333	4	NA	0	NA	40.3	13.4	278	9.6	3.6	12	19	18	8.2	109	1	97	142
10860466	39027036	28451203	2	6501	10860466	M		7.547916667	55.19076811	HISPANIC	OR	LATINO	0	f	30	0	30	0	10860466	0.32	2	1.13	2.230088	1.946903	0.283186	0	99.48	113.2083333	84.79166667	94.5	16.16666667	37.54	98.95652174	77.66666667	4	NA	0	NA	28.8	9.6	93	3.7	3.6	15	21	10	7.9	98	0.8
13267376	35519959	22860855	2	25178	13267376	M		5.943055556	59.8203389	WHITE	0	f	3.13	t	30	0	13267376	0.654	8.6219	1.4933	6	5.773723	0.437956	0	99.82142857	106.0416667	66.75	75.16666667	22.42857143	36.9925	94.10714286	119.75	2	NA	0	NA	26.2	8	560	8.7	NA	13	23	18	7.8	99	1	111	133
12906117	37965808	27360636	3	22393	12906117	F		5.368055556	60.99508606	WHITE	0	t	2.13	t	30	0	12906117	0.77	8.25	0.95	9	8.684211	0.810526	0	93.42307692	117.1481481	57.03703704	73.85185185	20.55555556	37.51222222	99.46153846	152.2	4	NA	0	NA	34.1	11.3	169	10	NA	17	17	10	7.8	105	0.7	132	139
12397993	38541129	27720138	9	18502	12397993	F	8/1/2123	14.83819444	62.24567615	WHITE	0	t	8.87	t	30	0	12397993	0.4172	13.4994	0.9387	15	14.380952	0.444444	1	99.37254902	100.8442623	58.46721311	70.88983051	20.21052632	37.58714286	96.26666667	129.75	4	12397993	1	9	32.6	11.3	120	9.3	2.9	12	13	29	6.6	109	1.2	101	138
12569468	39950840	29701634	6	19848	12569468	M	22/6/2147	0.682638889	56.47119824	UNKNOWN	1	t	0.78	t	0	1	12569468	0.06	2.1	0.63	3	3.333333	0.095238	0	83	107.6363636	48.31818182	63	26.94444444	37.27	85.93333333	168.2941176	4	NA	0	NA	26	7.8	42	3	NA	27	8	37	6.3	97	2.9	74	146
11693522	33000715	28816152	2	13145	11693522	M	19/5/2133	9.486111111	87.3097225	WHITE	0	f	2.61	t	23	1	11693522	0.3565	13.33	1.736	8	7.678571	0.205357	0	79.2962963	146.9259259	77.88888889	94.37037037	17.28333333	37.32571429	97.74074074	120.5	4	NA	0	NA	34	11.6	279	13.3	3.6	12	21	15	8.6	99	1	118	132
12169135	32762994	26362748	3	16770	12169135	M	1/6/2136	10.80416667	55.12115552	WHITE	0	t	1.65	t	30	0	12169135	0.0084	0.7716	0.3972	2	1.942598	0.021148	0	90.65517241	94.51851852	59.88888889	68.2962963	18.55172414	36.12	96	138	4	NA	0	NA	27.6	9	150	1.1	2.9	14	16	47	7.2	98	1.5	133	129
11040157	33383218	23532447	7	7901	11040157	F	23/1/2188	25.51805556	52.98881746	WHITE	1	f	7.08	t	19	1	11040157	0.78	8.53	0.71	13	12.014085	1.098592	1	69.66666667	115.5652174	70.60869565	84	21.34615385	36.76833333	98.79166667	110.6	1	NA	0	NA	26	8.6	41	6.6	3.1	11	20	16	9.3	109	1.5	84	140
10146735	39598672	20999450	4	1058	10146735	M		5.60625	63.96074429	WHITE	0	t	2.78	t	30	0	10146735	1.18	6.21	3.36	2	1.848214	0.35119	0	57.03846154	101.1923077	65.80769231	74.38461538	12.05769231	36.87	96.53846154	127.5	2	NA	0	NA	20.8	6.5	135	6.7	2.6	12	28	27	7.5	94	1.1	120	132
10146735	36723074	26221231	4	1060	10146735	M		3.323611111	64.97771082	WHITE	0	f	1.48	t	30	0	10146735	0.8	9.86	1.21	9	8.14876	0.661157	0	64.95652174	105.1	70.7	75.65217391	13.58333333	36.85888889	100	127.5	2	NA	0	NA	19.8	6.1	120	10.3	3	15	18	54	7.6	93	1.1	105	125
11848398	33062616	25116378	2	14243	11848398	M		10.89861111	68.13899841	WHITE	0	t	6.85	t	30	0	11848398	1.0368	18.9432	1.5336	13	12.352113	0.676056	1	87.609375	101.031746	52.57142857	63	20.19672131	37.26285714	94.21666667	146.3333333	3	11848398	1	9	28.8	10.1	232	20.4	NA	10	26	26	9	97	1.4	142	132
11654069	37433494	20020317	3	12812	11654069	F	14/2/2186	3.248611111	78.19637961	BLACK/AFRICAN	AMERICAN	0	t	1.3	30	0	0	11654069	0.3666	7.5106	1	13.09375	12.484375	0.609375	1	62.84	135.7826087	52.2173913	72.58333333	19.36	36.18666667	98.4	137.6666667	1	11654069	1	9	26.4	8.5	289	9.4		12	22	69	8.7	97	2.4	58
11638303	30019367	25053659	8	12679	11638303	F	1/6/2146	6.695138889	42.39654835	WHITE	-	OTHER	EUROPEAN	1	0	1		0	1	11638303	0	4.22	0.28	15.785714	15.071429	0.714286	1	101.3870968	94.73684211	57.57894737	71.8	31.05882353	36.77923077	95.12121212	174.25	3	NA	0		20.6	6.5	83	4.7	3.8	12	23	17	8.2	106
12289074	31544530	23635485	4	17679	12289074	M		17.62916667	57.28709755	HISPANIC/LATINO	-	CENTRAL	AMERICAN	0	30	0		30	0	12289074	1	7.54	1.87	4.449198	4.032086	0.417112	0	97.69230769	114.7297297	54.48648649	84.38461538	19.46153846	37.466	94.73076923	247.1428571	4	NA	0		24.2	7.7	209	11.3	2.9	20	20	14	8.3	90
11072440	39527797	28683337	4	8169	11072440	M	17/7/2136	23.87361111	61.47532983	UNKNOWN	0	t	12.25	t	13	1	11072440	0.06	0.69	0.3	3	2.3	0.2	0	90.46153846	128.2222222	65.07407407	83.62962963	22.77777778	37.72625	95.96296296	105.75	4	NA	0	NA	19.9	6.6	10	1.2	NA	11	20	12	7.7	105	0.6	95	136
12891340	35914038	20436800	4	22293	12891340	M		14.17430556	76.37935084	UNKNOWN	0	t	7.27	t	30	0	12891340	0.3102	12.1824	1.4946	8	8.150943	0.207547	0	82.625	106.3	53.975	68.675	15.525		96.1	105.8235294	2	NA	0	NA	20.5	7.1	73	12.4	NA	9	23	15		107	0.6	97	136
12223437	36374420	26563555	2	17165	12223437	M		1.51875	54.84572831	WHITE	0	t	1.54	t	30	0	12223437	0.5031	8.1561	0.5487	16	14.864407	0.916894	1	88.26923077	117.16	68.52	79.96	18.57692308	36.64833333	97	194.5714286	2	NA	0	NA	33	10.4	173	7.7	3	11	16	29	7.3	98	1.4	139	136
13074997	36967191	21468046	2	23653	13074997	M		14.90555556	75.19402281	WHITE	0	t	1.18	t	30	0	13074997	0.4563	9.6408	1.3689	7	7.042735	0.333333	0	77.10714286	111.6206897	53.17241379	72.65517241	13.35714286	36.12375	99.78571429	120.0714286	4	NA	0	NA	24	8	208	11.7	NA	13	21	21		104	1	139	135
11855159	36798409	27842026	2	14299	11855159	M		11.10833333	57.13313661	UNKNOWN	0	t	2.02	t	30	0	11855159	0.2484	5.1888	1.2765	4	4.064865	0.194595	0	74.59259259	126.1607143	63.64285714	84.57142857	14.91071429	37.49375	99.55555556	128.6	3	NA	0	NA	27.2	8.3	134	6.9	3.6	13	24	10	7.9	106	0.5	131	140
11703451	32342095	27237979	2	13213	11703451	F		17.08333333	80.19691009	WHITE	0	t	2.15	t	30	0	11703451	1.21	9.25	0.99	11	9.343434	1.222222	0	98.16666667	148.5833333	80.79166667	98.83333333	17.375	36.95333333	97.125	105.25	2	NA	0	NA	38.1	12.7	272	11.5	3.4	11	21	8	8.1	96	0.7	98	132
11489591	33453927	25767204	3	11555	11489591	M		0.945138889	26.7706154	WHITE	0	t	0.91	t	30	0	11489591	0.63	7.34	2.3	3	3.191304	0.273913	0	101.3181818	125.5882353	78.58823529	89.17647059	27.72727273	36.98166667	94.22727273	97	2	NA	0	NA	43.3	14.5	181	10.5	NA	15	28	9	9.8	98	0.5	97	137
10371495	33877032	25153595	2	2796	10371495	F		4.114583333	71.3325706	WHITE	0	t	1.3	t	30	0	10371495	0.21	6.18	2.07	3	2.985507	0.101449	0	82.31707317	115.8292683	61.85365854	81.2195122	17.5	36.80619048	97.25	132.1578947	4	NA	0	NA	29.4	9.7	132	8.7	NA	14	23	22		105	0.9	118	138
10817030	35920546	23514955	9	6123	10817030	F	30/9/2145	12.53819444	54.71178074	WHITE	1	t	1.18	t	11	1	10817030	0.228	10.8072	0.3192	35	33.857143	0.714286	1	100.375	111.9565217	60.30434783	72.04166667	20.875	36.64833333	95.875	139	3	NA	0	NA	27.2	9.9	54	11.4	3.2	19	13	60	7.3	105	2.4	75	135
10623147	38246006	21976100	2	4663	10623147	F		7.983333333	52.62312567	WHITE	0	t	6.13	t	30	0	10623147	0.147	13.7886	0.735	19	18.76	0.2	1	84.10714286	88.69565217	57.04347826	64.52173913	20.07142857	36.556	94.96551724	108	3	10623147	1	9	30.6	10.4	190	13.4	NA	11	22	21	9.3	104	0.9	94	135
10196073	34919779	20423951	3	1397	10196073	F	22/3/2113	0.496527778	88.21816776	WHITE	1	f	0.62	t	0	1	10196073	2.104	4.471	2.893	2	1.545455	0.727273	0	91.8	98.9047619	53.38095238	66.33333333	25.3	35.29285714	57.85714286	197.7727273	4	NA	0	NA	25.4	7.5	207	26.3	1.4	24	7	46	7.4	97	1.3	109	132
12695005	39184303	24869134	3	20884	12695005	F	10/3/2118	5.874305556	91.84265098	WHITE	0	t	3.04	t	30	0	12695005	0.192	7.008	1.728	4	4.055556	0.111111	0	62.92	110.1290323	44.09677419	63.48387097	19.29032258	36.93	98.13333333	134.1666667	2	NA	0	NA	21.9	6.9	249	7.9	NA	15	21	45	7.3	94	6.3	101	131
12026166	33022238	22272844	2	15636	12026166	F	6/3/2142	8.847916667	32.73580971	UNKNOWN	0	t	6.26	t	30	0	12026166	0.854	9.821	1.4884	7	6.598361	0.57377	0	118.4166667	126.8148148	68.77777778	80.22222222	20.2962963	36.82166667	95.18181818	111.6	3	NA	0	NA	31.5	10	127	8.5	3.1	11	26	8	7.9	102	0.6	75	136
12501221	38712446	21769524	3	19335	12501221	M	12/6/2123	6.9125	68.69772233	WHITE	0	f	6.91	t	30	0	12501221	0.3534	4.2656	1.4446	3	2.95279	0.244635	0	71.59375	108.1290323	63.48387097	73.80645161	14.5	36.32375	96.3	86.4	2	12501221	1	9	28.3	9.6	123	6.2	NA	14	11	74	7.6	103	2.2	74	131
12501221	37642978	28110323	2	19336	12501221	M	12/6/2123	5.122916667	68.79020477	WHITE	0	f	1.76	t	30	0	12501221	0.4104	7.8084	1.6416	5	4.756579	0.25	0	75.72093023	101.3846154	54.48717949	65.07692308	18.6744186	36.832	98.93023256	105	2	12501221	1	9	24.7	8	232	8	NA	15	18	58	8.2	108	1.6	78	136
12501221	36395258	22530949	5	19338	12501221	M	12/6/2123	28.90555556	69.06170855	WHITE	0	f	4.29	t	30	0	12501221	0.618	16.3024	1.03	16	15.827573	0.6	1	78.18518519	95.20967742	53.06451613	63.05	15.11111111	36.11125	97	109.8888889	4	12501221	1	9	24.1	7.8	199	18.4	2	14	18	53	7.1	105	6.3	55	137
12501221	33052217	23585724	4	19333	12501221	M	12/6/2123	13.81458333	68.3337228	WHITE	0	t	4.83	t	30	0	12501221	0.2706	9.265	0.436	22	21.25	0.620642	1	68.32	99.17391304	52.56521739	63.08695652	25.08	37.14	94.29166667	204.8	3	12501221	1	9	29.9	10.3	193	10.9	3.2	17	17	77	7.7	95	1.8	145	127
12501221	30369200	29386101	4	19339	12501221	M	12/6/2123	11.47569444	69.3993671	WHITE	0	f	11.55	t	5	1	12501221	0.312	14.3364	0.858	17	16.709091	0.363636	1	53.97222222	101.4137931	53.27586207	64.72413793	17.94444444	36.5	97.08333333	93.5	2	12501221	1	9	35.3	10.9	310	15.6	2.5	18	19	26	6.7	102	2.4	69	136
12466727	36154794	28269974	3	19044	12466727	F		11.42569444	67.99452136	WHITE	0	f	9.48	t	30	0	12466727	0.107	9.5551	0.9951	10	9.602151	0.107527	0	93.72	106.4347826	64.13043478	73.60869565	18.17307692	36.66666667	96.4	135	3	NA	0	NA	37.1	12.4	281	10.7	NA	11	24	14	9.2	108	0.5	135	142
12971125	31823413	23757971	2	22865	12971125	M		10.73333333	60.07095942	UNKNOWN	0	t	4.96	t	30	0	12971125	1.36	11.48	1.63	8	7.042945	0.834356	0	66.47058824	115.3548387	60.29032258	73.25806452	16.5	37.15	98.48484848	152.25	3	NA	0	NA	35.8	12.9	197	11.4	NA	13	22	3	8.6	84	0.6	107	115
11844287	38587868	26237534	3	14207	11844287	M	20/12/2128	6.994444444	70.8557264	WHITE	0	t	0.9	t	30	0	11844287	0.54	7.362	1.017	8	7.238938	0.530973	0	70.30434783	119.7727273	64.68181818	78.13636364	15.52173913	35.988	93.65217391	118.4	2	11844287	1	9	30.1	10.5	252	9	3.4	19	27	124	8.3	90	4.1	65	131
11844287	32184833	20381175	4	14208	11844287	M	20/12/2128	26.625	70.87857655	WHITE	0	f	2.65	t	30	0	11844287	0.4338	22.7504	0.8676	27	26.222222	0.5	1	77.42424242	110.4230769	57.73076923	70.80769231	18.24242424	36.20333333	96.58064516	240.2	3	11844287	1	9	29.9	10	267	24.1	NA	24	22	92	8.6	98	4	227	143
11611745	32301389	26465792	2	12503	11611745	F		12.12847222	69.82837011	WHITE	0	t	8.1	t	30	0	11611745	0.4669	18.4121	1.1368	17	16.196429	0.410714	1	120	131.72	75.8	88.92	17.0952381	37.02666667	96.84	168.3333333	3	NA	0	NA	38.2	13	242	20.3	3.9	19	18	30		112	0.8	149	145
10596067	30848264	20655042	2	4452	10596067	F		3.570138889	49.32584751	WHITE	0	t	3.56	t	30	0	10596067	0.066	6.468	0.308	21	21	0.214286	1	68.57894737	109.6829268	68.86585366	82.0125	16.4875	36.89833333	99.31578947	103.4	1	NA	0	NA	34.6	11.6	147	8.8	3	11	23	8	6.1	99	0.6	77	139
11439122	39259267	28020594	4	11170	11439122	M	10/8/2163	6.152083333	91.68586961	WHITE	0	t	3.26	t	30	0	11439122	0.4416	5.7891	0.5865	11	9.870588	0.752941	0	80.91666667	113.75	43.08333333	59.04166667	23.66666667	37.17888889	96.25	86	1	11439122	1	9	34.9	11.1	168	6.9	NA	14	23	21	7.8	104	1.3	82	140
10989760	31579053	21430515	11	7532	10989760	M		14.90208333	65.2266781	UNKNOWN	0	t	14.83	t	30	0	10989760	0.3712	12.0448	0.3328	37	36.192308	1.115385	1	103.5652174	109.40625	70.34375	83.125	25.76086957	38.22692308	91.11538462	232.0454545	4	NA	0	NA	39.2	12.5	156	11.3	2.7	17	10	88	6.1	101	4.9	94	131
13364831	32587108	25853657	2	25971	13364831	M	29/2/2172	7.072916667	66.16231537	WHITE	0	f	4.41	t	30	0	13364831	0.44	8.02	0.95	9	8.442105	0.463158	0	91.17391304	102.1875	54.625	66.5483871	16.45833333	36.88333333	98.91304348	114.2	3	NA	0	NA	18.9	6	141	9.3	NA	11	21	39	8.1	103	1	103	140
11356876	30379560	24924829	3	10536	11356876	F	28/3/2159	14.11458333	67.19681586	WHITE	1	t	0.85	t	14	1	11356876	0.73	10.68	0.77	15	13.87013	0.948052	1	78.42857143	102.047619	54.38095238	64.71428571	18.9047619	36.60166667	92.9047619	99.6	2	NA	0	NA	30	10.1	288	12.3	2.6	15	21	15	7.7	99	0.7	64	132
11967908	34095860	26172488	4	15178	11967908	F	2/9/2199	3.670833333	73.34329134	WHITE	0	f	0.97	t	30	0	11967908	0.95	14.08	1.08	14	13.037037	0.87963	1	97.83333333	104.8695652	57.65217391	68.08695652	20.58333333	36.84333333	96.79166667	132.6666667	3	NA	0	NA	27.7	8.7	301	16.3	NA	18	28	62	7.8	98	4.4	152	140
12088626	37320089	27998706	6	16054	12088626	M		40.48194444	46.65980797	UNKNOWN	0	t	1.7	t	30	0	12088626	0.2491	4.0545	0.9275	5	4.371429	0.268571	0	109.48	114.24	72.24	81.32	14.62	37.10428571	96.72	94.125	1	NA	0	NA	20.7	7.1	37	5.1	2.6	20	19	6	7.2	85	0.3	69	126
11443963	33232896	21850080	6	11228	11443963	M	25/5/2135	12.24722222	85.72961519	WHITE	0	t	2.52	t	30	0	11443963	1.17	15.8	0.75	23	21.066667	1.56	1	85.59259259	112.7692308	47.88461538	63.30769231	24.51851852	37.29125	95.40740741	144.8	3	NA	0	NA	20.6	6.6	247	12.8	2.6	7	19	26	8	103	0.6	141	138
10794198	38789252	28377755	3	5949	10794198	M	1/6/2126	12.35555556	34.38030911	UNKNOWN	1	f	8.8	t	4	1	10794198	0.6075	4.9734	1.9278	3	2.579832	0.315126	0	93.76923077	128.56	85.92	94.88	22.92307692	37.16714286	97.11538462	113	2	NA	0	NA	34.1	12.6	170	8.1	NA	13	26	16	9.4	101	0.9	110	137
10794198	33105339	29225683	7	5948	10794198	M	1/6/2126	7.752083333	34.25718298	UNKNOWN	0	t	2.85	t	30	0	10794198	1.0112	13.904	0.8058	19	17.254902	1.254902	1	108.8095238	133.4285714	94.0952381	102.5238095	18.06818182	36.935	97.9047619	122	3	NA	0	NA	41.2	14.3	79	8.8	3.1	15	13	25	6	103	2.3	94	137
10352416	35043893	21251271	4	2655	10352416	M	22/9/2110	11.80763889	23.69286634	WHITE	1	t	11.64	t	-1	1	10352416	0.09	4.6269	0.35	13	13.219714	0.257143	1	154.0289855	119.6617647	64.16911765	83.72794118	25.58461538	39.725	83.6984127	275.3529412	4	NA	0	NA	27.8	10.1	58	4.2	2	10	12	12	6.9	101	1	132	129
12411239	37646717	23028159	7	18606	12411239	F	29/4/2163	36.86111111	46.13883109	BLACK/AFRICAN	AMERICAN	0	t	16.21	30	0	0	12411239	1.128	32.712	3	12.857143	12.428571	0.428571	1	111.0384615	112.8571429	73.25	89.57142857	13.24137931	36.40777778	100	119.8	4	NA	0	NA	26.7	11.7	385	25.5	1.5	12	21	9	7.1	107	0.4	85
12411239	36753978	28152584	4	18607	12411239	F	29/4/2163	6.68125	46.30654904	BLACK/AFRICAN	AMERICAN	1	f	6.69	0	1	1	12411239	0.372	16.0146	2	7.594828	7.422414	0.172414	0	126.2258065	129.3636364	61.87878788	77.66666667	25.63636364	36.71428571	99.4516129	96.08695652	3	NA	0	NA	33.4	11	264	18.5	2.7	20	14	20	7.6	90	1.7	28
11364274	30595943	23234305	4	10581	11364274	F	8/12/2174	3.594444444	95.25744932	WHITE	0	t	1.73	t	30	0	11364274	0.4674	5.9532	1.5908	4	3.742268	0.293814	0	67.32	158.625	39.33333333	70.375	17.04	36.30142857	95.84	188.25	2	NA	0	NA	44.8	14	264	8.2	3.4	11	21	16	8.9	91	0.6	105	136
11625955	38005532	28718813	4	12599	11625955	M		14.85833333	63.65128622	WHITE	0	t	9.88	t	30	0	11625955	0.3496	7.9028	0.7242	11	10.912455	0.48274	0	76.92	151.2083333	67.125	88.91666667	16.2962963	37.96375	97.68	115.3333333	3	NA	0	NA	29.9	10.1	181	9.2	NA	11	26	20	8.1	111	0.8	109	145
12491682	33139076	25659633	2	19274	12491682	F		3.690972222	43.50890346	WHITE	0	t	2.71	t	30	0	12491682	0.468	4.29	1.062	4	4.039548	0.440678	0	82.11538462	103.6521739	64.69565217	72.60869565	15.38461538	37.18333333	97.11538462	95	3	NA	0	NA	32.7	11.5	143	6	NA			6			0.7
11465184	35592626	29050266	3	11359	11465184	M		5.754166667	92.71629738	WHITE	0	t	2.31	t	30	0	11465184	0.315	3.474	0.621	6	5.594203	0.507246	0	87.07692308	119.4	55.36	70.32	26.84615385	37.24571429	93.92307692	182	3	11465184	1	9	36	12.3	113	4.5	NA	17	20	35	7.7	101	2.1	117	135
11465184	30225004	20287362	2	11360	11465184	M		3.952777778	94.90610312	WHITE	0	f	0.88	t	30	0	11465184	0.1365	5.499	0.767	7	7.169492	0.177966	0	84.1	118.9	57.05	72.85	21.1	37.622	95.71428571	92.84333333	2	11465184	1	9	38.4	12.9	138	6.5	3.6	12	22	24	8.2	102	1.6	130	137
11220176	31395898	26294539	4	9451	11220176	F		2.873611111	83.97964538	ASIAN	0	t	1.13	t	30	0	11220176	0.47	5.984	1.2408	5	4.822695	0.378788	0	90.08	112.5833333	58.25	71.125	17.64	36.76833333	96.56	116	2	NA	0	NA	37.7	13.1	144	8	4.2	18	18	9	7.7	100	0.8	145	135
12805198	37802195	24053762	2	21704	12805198	F	1/8/2162	10.99652778	71.2432074	WHITE	0	f	8.39	t	30	0	12805198	1	5.6	2.5	3	2.24	0.4	0	92.97435897	135.25	59.36111111	76.75	21.9875	37.59	99.23076923	140	3	12805198	1	9	28.8	9.2	344	9.1	NA	14	24	8	8.3	98	0.5	104	133
12805198	37109161	27613078	2	21703	12805198	F	1/8/2162	5.505555556	71.21171001	WHITE	0	t	1.7	t	30	0	12805198	0.497	3.905	2.201	2	1.774194	0.225806	0	62.14705882	134.1470588	54.32352941	78.60606061	15.70588235	36.76	97.73529412	152.25	1	12805198	1	9	29.3	9.5	245	7.1	NA	10	25	7	8.7	104	0.5	131	135
11722038	34570510	25254852	3	13343	11722038	F		31.21666667	52.09421075	WHITE	0	t	1.38	t	30	0	11722038	0.016	0.004	0.356	0	0.011236	0.044944	0	116.3846154	106.92	61.44	71.08333333	20.42307692	38.625	96	82.33333333	4	NA	0	NA	25.1	8.5	75	0.4	1.6	9	19	16	6.6	105	0.6	74	131
12511255	35580088	23850922	2	19412	12511255	M	12/2/2126	7.097916667	64.09778334	UNKNOWN	1	t	4.06	t	3	1	12511255	0.51	14.15	0.8	18	17.6875	0.6375	1	84.70909091	117.8837209	58.30232558	70.22727273	27.27272727	36.93666667	97.06818182	270	3	NA	0	NA	21.7	6.7	270	15.9	2.3	21	11	52	6.9	108	1.2	244	143
11104432	30792954	29316709	2	8401	11104432	M		8.140277778	78.14140549	WHITE	-	OTHER	EUROPEAN	0	30	0		30	0	11104432	0	10.2666	3.3938	3.146444	3.025105	0.121339	0	70.79310345	123.137931	56.06896552	73.10344828	15.86206897	36.63703704	97.79310345	129.125	3	NA	0		28.8	10.1	98	13.2		14	23	20	8.3	106
11686464	38331996	23428361	3	13099	11686464	M		2.532638889	84.25208363	WHITE	0	t	1.64	t	30	0	11686464	0.564	17.014	0.485	36	35.080412	1.162887	1	68.07692308	116.0857143	60.74285714	72.71428571	20.1025641	36.82666667	95.41025641	123.4	3	NA	0	NA	37.2	12.9	260	16.3	3.5	17	22	26	8.3	90	1.3	101	127
11561930	32927645	27084410	2	12101	11561930	F		3.739583333	24.88708308	UNKNOWN	0	t	0.75	t	30	0	11561930	0.0793	5.346	0.4331	13	12.34357	0.183099	1	91.83333333	113.9333333	58	69.07142857	18.94117647	36.224	93	234.3333333	2	NA	0	NA	34.9	11.3	172	6.1	NA	12	25	8	8.5	103	0.5	192	136
10041127	34858567	28171139	3	311	10041127	M	27/3/2144	3.611805556	49.03614232	BLACK/CAPE	VERDEAN	0	t	1.48	30	0	0	10041127	1.026	11.78	2	7.184292	6.608696	0.575596	0	89.30769231	111.2173913	74.86956522	83.39130435	20.84615385	37.55545455	98.42307692	110	3	NA	0	NA	13.8	4.4	101	15.5	2.9	13	24	33	11.2	102	1	110
10041127	30452621	23095285	2	312	10041127	M	27/3/2144	3.284027778	49.22647846	BLACK/CAPE	VERDEAN	1	f	1.86	2	1	1	10041127	0.6272	9.3408	1	8.557692	8.019231	0.538462	0	112.2692308	114.0833333	76.70833333	85.16666667	23.66666667	36.925	96.46153846	81.14285714	2	NA	0	NA	24.9	9.1	128	10.4	2.6	14	19	21	11.7	104	0.8	27
10767777	34802568	21198637	3	5760	10767777	F	16/4/2151	6.796527778	78.70651894	WHITE	0	t	1.01	t	30	0	10767777	1.182	11.696	0.688	19	17	1.718023	1	102.24	110.375	53.69565217	69.18181818	22.6	37.01428571	97.92	114.5	3	NA	0	NA	22.2	7	395	15.8	2.6	13	13	20	7.1	108	0.9	111	137
11247436	37270178	26290780	6	9684	11247436	F		13.51041667	76.07939941	WHITE	0	t	5.51	t	30	0	11247436	0.988	19.019	1.235	16	15.4	0.8	1	81.25490196	79.75	43.625	75.39423077	20.63888889	37.03666667	96.68518519	142.6666667	3	11247436	1	9	22.3	7.6	49	19	2.8	14	18	29	6.8	108	1	112	140
11996756	37354652	25830686	2	15404	11996756	M		9.835416667	60.80156901	UNKNOWN	0	t	1.18	t	30	0	11996756	0	7.74	0.96	8	8.0625	0	0	90.3	119.7419355	65.22580645	78.32258065	20.67741935	36.09222222	97.93333333	129.6818182	4	NA	0	NA	24.8	8	102	8.7	NA	15	22	19	8.5	99	1.4	109	132
11272182	38997309	28568689	4	9879	11272182	F	20/7/2147	4.533333333	71.53652023	ASIAN	-	CHINESE	1	t	0	1	0	1	11272182	0.16	11	5.38	2.02974	2	0.02974	0	90.41666667	107.8333333	63.91666667	74.08333333	23.84	36.99428571	98.875	162.5	3	NA	0	NA	29.4	9.9	128	16.3	4.5	13	11	21	7.3	97	0.6
10331864	32997635	21545162	2	2520	10331864	M		6.018055556	86.6406969	WHITE	0	t	0.98	t	30	0	10331864	0.67	7.42	1.13	7	6.566372	0.59292	0	89.42857143	120.5454545	68.81818182	86.57575758	17.84375	36.792	93.4516129	173	3	NA	0	NA	26.4	8.6	191	9.3	2.8	10	19	26	7.7	108	1.2	118	139
11602820	39416704	25377493	3	12422	11602820	F	1/12/2140	18.56944444	91.86240006	BLACK/CARIBBEAN	ISLAND	0	f	7.54	13	1	1	11602820	0.41	3.1	1	3.106195	2.743363	0.362832	0	74.30434783	130.45	76.25	92.65	16	35.88076923	95.43478261	93.5	2	NA	0	NA	25.5	7.4	252	4.6	3.1	9	25	26	9.5	106	1.1	82
11602820	39005084	28294473	4	12420	11602820	F	1/12/2140	6.622222222	91.345184	BLACK/CARIBBEAN	ISLAND	0	t	3.45	30	0	0	11602820	0.18	6.03	0	12.9375	12.5625	0.375	1	74.85714286	114.6	54.25714286	68.8	15.74285714	36.45142857	95.14285714	102	1	NA	0	NA	24.9	7.5	196	5.5		9	21	18	9.5	105	1.5	85
13182948	32621418	24692409	4	24492	13182948	F	22/6/2173	18.06736111	52.69296339	WHITE	0	t	1.16	t	30	0	13182948	0.735	16.817	0.49	36	34.320408	1.5	1	93.83870968	129.9677419	79.58064516	91.19354839	21	36.768	97.56	142.5	3	NA	0	NA	29	9.9	133	24.5	2.5	10	27	11	8	101	0.6	94	140
12457441	34037052	21673651	6	18961	12457441	F		5.709722222	48.62415429	UNKNOWN	0	t	1.87	t	30	0	12457441	0.2244	2.5872	0.4752	6	5.444444	0.472222	0	98.42105263	116.0789474	61.05263158	79.18421053	15.01282051	37.08714286	97.02631579	151	3	NA	0	NA	14.8	5.1	31	3.3	3.4	13	28	18	7.5	95	0.6	151	133
11954120	31711050	26838248	2	15051	11954120	M	3/7/2127	7.539583333	75.4823058	WHITE	1	t	7.6	t	0	1	11954120	0.5324	9.9704	1.2584	8	7.923077	0.423077	0	84.62962963	145.6153846	65.19230769	87.57692308	16.16666667	36.90428571	100	111.6666667	4	11954120	1	9	30.8	10.5	186	9.1	3.6	14	23	43	9.1	97	6.1	94	136
11554409	30643606	28653221	4	12045	11554409	M		9.769444444	60.0540186	WHITE	-	OTHER	EUROPEAN	0	30	0		30	0	11554409	1	7.97	2.43	3.555556	3.279835	0.27572	0	84.03448276	102.4137931	60.72413793	74.5862069	20.19642857	36.47821429	97.17241379	126.1875	4	NA	0		28.6	9.2	112	9.7		12	22	14	7	105
12980551	30074108	26891080	4	22945	12980551	M		6.877083333	75.06112028	WHITE	0	f	4.79	t	30	0	12980551	0	32.37	0.78	42	41.5	0	1	114.16	117.25	62.875	74.79166667	27.32	36.695	95	155	3	NA	0	NA	36	12.1	216	39	NA	16	16	41	8.1	96	4.7	155	135
12270337	34184496	28310424	2	17528	12270337	F		6.110416667	56.50023166	BLACK/AFRICAN	AMERICAN	0	t	3.92	30	0	0	12270337	0.142	4.828	2	2.5	2.428571	0.071429	0	72.52	112.9565217	64.19565217	75.73913043	16.6509434	37.18	96.70588235	102.5	2	NA	0	NA	52.1	16	169	7.1		11	32	8	7.8	95	0.6	87
11200663	32019381	25180659	2	9244	11200663	F		5.719444444	57.37532574	UNKNOWN	0	t	2.6	t	30	0	11200663	0.303	7.4841	2.2321	3	3.352941	0.135747	0	93.91666667	86.95833333	56.20833333	63.75925926	16.8	37.69636364	97.75	100.75	4	NA	0	NA	27	8.4	302	10.1	2.7	13	16	14	6.7	109	0.7	85	142
11688994	35892078	27393770	3	13119	11688994	M	7/5/2172	1.254861111	60.34357669	WHITE	1	t	1.31	t	0	1	11688994	1.0569	23.6583	2.3035	11	10.270588	0.458824	0	106.425	132.9534884	56.02325581	76.1627907	25.5952381	36.965	95.875	237.173913	3	NA	0	NA	28.2	8.5	625	23.1	2.1	14	10	29	7.6	98	1	224	134
12187566	37944322	29033591	10	16916	12187566	F		4.870833333	68.33075863	UNKNOWN	0	t	2.98	t	30	0	12187566	0.35	9.1	1.42	7	6.408451	0.246479	0	95.16666667	98.88	66.8	76.84	17.68	36.4025	97.29166667	154.6315789	4	NA	0	NA	26	8.7	96	11	NA	7	19	8		106	0.7	90	139
11174133	36824508	25670333	3	9015	11174133	M		6.704861111	71.36140422	WHITE	0	t	1.02	t	30	0	11174133	0.63	8.52	3.1	3	2.748387	0.203226	0	77.48717949	117.1022727	65.06818182	78.96590909	18.7	36.87428571	96.33333333	132.6818182	3	NA	0	NA	29.8	10.3	104	12.2	NA	9	20	11	8.3	104	0.9	113	136
13206731	34622544	20819967	9	24711	13206731	M		16.67013889	45.9826723	WHITE	0	t	3.2	t	30	0	13206731	0.73	18.64	4.33	4	4.30485	0.168591	0	82.06896552	117	62.1875	80.125	22.27586207	36.73166667	97.03448276	119.4210526	2	NA	0	NA	26.3	8.2	284	18.5	NA	12	24	15		105	0.7	110	136
11842519	31791282	26100504	5	14194	11842519	F	9/6/2169	21.75416667	59.55544224	WHITE	0	t	21.72	t	30	0	11842519	0.393	11.6459	0.9956	12	11.697368	0.394737	1	95.14814815	118.3928571	58.85714286	75.74074074	22.83333333	37.69375	97.22222222	196.5	4	NA	0	NA	22.7	7.3	230	13.1	NA	13	22	41	7.3	104	1.9	142	137
11913668	34812565	28573457	6	14767	11913668	M	12/2/2132	1.691666667	61.11090174	WHITE	1	f	1.78	t	0	1	11913668	3.23	9.95	3.11	4	3.199357	1.038585	0	73.175	96.20253165	65.41025641	78.11538462	18.51875	37.43875	97.82608696	157.25	4	NA	0	NA	27.6	9.4	20	5.9	NA	12	18	11	7	103	0.9	146	136
11913668	31050074	26600396	11	14766	11913668	M	12/2/2132	44.04305556	59.81313584	WHITE	0	t	26.77	t	30	0	11913668	0.19	5.82	0.38	16	15.315789	0.5	1	90.30434783	106.5652174	52.04347826	70.47826087	18.91304348	37.295	98.66666667	120.1333333	4	NA	0	NA	19.1	6.3	30	3.5	1.5	11	13	18	9.1	98	1	111	133
10123699	36660955	26397066	2	889	10123699	M		5.015277778	58.75749244	WHITE	0	t	1.22	t	30	0	10123699	0.2592	6.1317	0.9737	7	6.29732	0.266201	0	95.52083333	111.0434783	68.47826087	79.4375	16.65625	36.90571429	97.91304348	131	3	NA	0	NA	25.6	9.1	98	6.6	3.8	10	23	9	6.4	104	0.8	95	140
12553681	39949367	25418619	3	19739	12553681	F		4.925	81.69410525	WHITE	0	t	2.92	t	30	0	12553681	0.774	10.5909	1.4577	8	7.265487	0.530973	0	65.44	93.58333333	40.25	52.75	18.64	36.69	95.36	184	2	12553681	1	9	30.7	9.7	289	9.5	NA	15	27	29	9	95	1.1	92	139
13341463	35918857	22469528	3	25816	13341463	M		10.60347222	50.25307049	UNKNOWN	0	f	3.66	t	30	0	13341463	1.16	16.98	0.77	24	22.051948	1.506494	1	77.03703704	114.78125	54.875	72.4375	20.14285714	37.89	96.14814815	133.6666667	3	NA	0	NA	24.3	7.9	292	19.3	3.3	12	27	14	8.7	99	0.7	119	140
13341463	33703235	25762850	5	25815	13341463	M		6.715277778	48.45166401	UNKNOWN	0	t	4.85	t	30	0	13341463	0.52	15.36	1.44	11	10.666667	0.361111	0	79.7037037	99.75	58.66666667	70.63636364	31.125	36.80857143	95.77777778	179	3	NA	0	NA	38.5	12.7	187	17.7	NA	19	18	10	7.9	98	0.7	136	136
12920383	33538151	25952422	3	22497	12920383	F		7.672916667	70.03285493	WHITE	0	t	1.34	t	30	0	12920383	1.1	17.46	2.83	7	6.169611	0.388693	0	82.81481481	113.0689655	47.17241379	68.72413793	16.21428571	36.72166667	97.85185185	142.7727273	2	NA	0	NA	29.1	9.4	130	11.9	NA	7	23	17	8.1	105	0.6	103	135
12843379	34970191	22930953	7	21951	12843379	F		17.12083333	53.39286357	WHITE	0	t	7.16	t	30	0	12843379	0.3597	10.2242	0.3161	33	32.344828	1.137931	1	104.483871	117.3703704	71.81481481	88.55555556	18.859375	36.95333333	95.35483871	234.5	3	NA	0	NA	43.7	14.5	166	10.9	3	14	21	24	7.1	95	1.9	198	129
11438142	30538137	25452841	2	11160	11438142	M	21/7/2131	22.03541667	89.491339	UNKNOWN	1	t	20.09	t	2	1	11438142	0.3534	17.4468	0.7068	25	24.684211	0.5	1	91.42424242	143.2631579	73.89473684	82.44117647	19.32857143	36.41444444	93.7037037	167	4	NA	0	NA	20.1	6.5	79	15.6	2.1	12	18	45	7	118	0.9	136	144
10868141	32741261	21323725	2	6565	10868141	F		10.67569444	63.18330122	HISPANIC/LATINO	-	DOMINICAN	0	t	30	0	30	0	10868141	0.46	7	0.56	13.267857	12.446429	0.821429	1	90.45454545	136.1666667	65	80.30434783	19.77272727	37.0575	99.18181818	167.25	2	NA	0	NA	29.7	10.1	242	8		14	17	8	8.5	103	0.5
11497218	35347896	29854288	2	11606	11497218	F		6.882638889	61.37718333	WHITE	0	t	1.04	t	30	0	11497218	0.3111	4.0443	1.647	3	2.455556	0.188889	0	86.37931034	116.55	54.4625	72.1	20.63636364	36.34285714	98.5	85.5	3	NA	0	NA	30.5	10.3	278	6.1	3.7	14	19	14	8.4	113	0.9	83	143
11202138	33911897	29543579	4	9257	11202138	F		2.227083333	33.31830684	WHITE	0	t	1.3	t	30	0	11202138	0.135	2.3868	2.6892	1	0.88755	0.050201	0	80.84615385	140.875	86.58333333	99.25	19.32	36.75888889	99.34615385	82	1	NA	0	NA	16.4	5.4	117	5.4	NA	22	17	132	10	95	8	79	134
12017899	33969290	21273211	4	15562	12017899	M	2/8/2188	5.086111111	74.57406383	UNKNOWN	1	t	5.27	t	0	1	12017899	0.33	4.39	1.4	3	3.135714	0.235714	0	54.5	128.6666667	68.875	97.95833333	18.01923077	35	100	85.28571429	1	NA	0	NA	24.9	7.8	118	5.8	NA	12	13	22	7.9	107	1	80	136
11468671	38671471	22844268	9	11387	11468671	F		12.86875	35.94491111	WHITE	0	t	5.47	t	30	0	11468671	1.424	32.396	1.424	24	22.75	1	1	96.78571429	94.48387097	48.83870968	60.23333333	19.17857143	36.61333333	97.5	144.1666667	3	NA	0	NA	23.8	8.3	175	32.4	NA	12	17	17	8.5	93	1.1	95	120
10836802	35719201	25803695	4	6330	10836802	F		4.736111111	88.9527359	WHITE	0	t	0.81	t	30	0	10836802	0.2336	6.6649	0.3869	18	17.226415	0.603774	1	72.33333333	133.3478261	65.65217391	82.65217391	24.20833333	36.70333333	97.66666667	218.75	1	10836802	1	9	28.7	10	101	7.3	2.7	18	15	32	7.2	112	2.1	163	141
13273820	39647408	24252471	4	25253	13273820	M		2.897222222	72.37507773	BLACK/AFRICAN	AMERICAN	0	t	0.98	30	0	0	13273820	0.4181	8.4072	2	3.944444	3.757576	0.186869	0	57	100.125	58.91666667	69.33333333	21.58333333	36.5975	98.16666667	146.3333333	2	NA	0	NA	34.8	12.1	148	11.3	3.2	7	20	18	8.1	111	0.9	157
13342293	33889037	29216908	4	25822	13342293	F		4.85	87.67342337	WHITE	0	t	2.71	t	30	0	13342293	0.4312	6.37	2.7832	2	2.288732	0.15493	0	90	121.3913043	61.69565217	74.60869565	19	37.30285714	98.73913043	137.5	3	NA	0	NA	24	8.3	167	8.4	3.4	11	25	15	8.4	102	0.9	127	136
11436316	31253369	21359313	3	11135	11436316	F		0.640972222	32.37282549	UNKNOWN	0	t	0.72	t	30	0	11436316	0.1	9.23	1.12	8	8.241071	0.089286	0	83.95	123.0555556	61.11111111	82.64285714	19.80952381	37	98.3	147	3	NA	0	NA	38.9	12.7	244	10.5	NA	12	20	5	9	108	0.6	144	140
12401549	39424768	26538203	4	18521	12401549	M		8.609027778	68.15320702	WHITE	0	t	1.31	t	30	0	12401549	0.3108	9.1131	1.5096	6	6.036765	0.205882	0	73.64102564	114.3333333	57.84615385	76.43589744	14.7375	36.5	98.48648649	126.9411765	2	NA	0	NA	23.9	8.8	134	11.1	NA	9	26	15		108	0.8	86	139
10267709	36424749	29208757	2	1970	10267709	M	27/7/2186	8.325	72.0399519	WHITE	0	f	4.43	t	30	0	10267709	1.435	9.32	10.951	1	0.851064	0.131038	0	89.625	154.3913043	58.2173913	82.2173913	17.80769231	36.86	99.28	256.2	3	10267709	1	9	39.5	13.6	165	23.3	3.7	13	24	22	10.5	105	1.1	247	145
10267709	34167777	27073079	2	1971	10267709	M	27/7/2186	7.511111111	72.74877608	WHITE	0	f	1.5	t	30	0	10267709	0.77	9.62	6.96	1	1.382184	0.110632	0	99.96	128.625	62.91666667	77.66666667	21.88	36.76285714	96.84	294.5714286	3	NA	0	NA	32.2	10.8	170	17.7	3.9	12	20	18	8.9	104	1	164	142
10267709	32344444	22950361	4	1969	10267709	M	27/7/2186	3.877083333	71.18726192	WHITE	0	t	3.82	t	30	0	10267709	1.0032	13.0188	8.6868	2	1.498688	0.115486	0	107.6363636	122.1	62.25	77.05	18.54166667	37.25833333	97.68181818	254.6666667	3	10267709	1	9	39.5	13.8	213	22.8	NA	19	21	15	8.9	99	0.9	302	135
12973974	39454950	29466145	5	22892	12973974	M	17/11/2138	2.721527778	52.81315949	UNKNOWN	0	t	1.89	t	21	1	12973974	0.3216	5.8558	0.4623	13	12.666667	0.695652	1	72	113.1111111	73.18518519	82.22222222	19.25	37.73444444	97.82142857	85.5	2	NA	0	NA	25.5	8.6	70	5.3	2.6	13	20	10	7.9	104	1	85	134
12426774	30308646	23958948	5	18730	12426774	M	15/2/2204	3.140277778	59.11341339	BLACK/AFRICAN	AMERICAN	1	f	3.23	0	1	1	12426774	0.91	4.04	1	3.322148	2.711409	0.610738	0	68.96153846	95.73913043	46.73913043	66.75	19.8	36.83166667	96.95833333	185.5	2	12426774	1	9	32.2	10	248	4.3	3.6	22	20	33	8.3	91	6.8	174
12127149	32159137	24410814	3	16395	12127149	F	6/3/2187	2.791666667	83.1586144	WHITE	0	t	0.94	t	6	1	12127149	0.088	2.332	0.528	5	4.416667	0.166667	0	94.18181818	114.8181818	55.95454545	70.13636364	21.59090909	36.71333333	94.18181818	170.3333333	4	NA	0	NA	33.3	11	242	4.4	2.5	15	22	66	8.4	109	1.6	107	144
11208462	31620695	29387591	7	9333	11208462	M		17.65486111	41.92043616	BLACK/AFRICAN	AMERICAN	0	t	1.71	30	0	0	11208462	1.3	10.31	1	9.595041	8.520661	1.07438	0	114.7758621	98.58928571	62.51785714	73.32142857	19.6440678	37.66	99.91071429	138.25	4	NA	0	NA	27	9	101	13.1	1.7	11	19	16	7.9	95	1.8	123
11115303	32592614	22010079	2	8480	11115303	F		20.81597222	61.58288599	ASIAN	-	SOUTH	EAST	ASIAN	30	0	10.73		30	0	11115303	0.96	21.91	0.56	40.839286	39.125	1.714286	1	79.91666667	133.0769231	80.34615385	95.40740741	16	37.76	97.91666667	145.5	4	NA	0		32.5	10.8	242	18.1	3.8	21	22	19	8.6
10583686	32744303	27935288	2	4373	10583686	M		16.61736111	34.84324989	UNKNOWN	0	t	8.67	t	30	0	10583686	0.114	5.0616	0.5073	10	9.977528	0.224719	0	113.0384615	120.0833333	67.125	78.83333333	16.46296296	37.33428571	98.44	200064.6	2	NA	0	NA	35.7	12.8	108	5.7	4	13	27	19	8	89	1.1	75	133
13117095	32247579	22176183	7	23971	13117095	F		5.677083333	86.78030457	WHITE	0	t	3.55	t	30	0	13117095	0.03	6.38	1.28	5	4.984375	0.023438	0	70.66666667	122.2	51.66666667	75.66666667	17.328125	36.63428571	97.28	130.3	1	NA	0	NA	23.9	7.5	70	5.4	NA	12	23	10	8.4	102	0.6	123	135
12642549	38376767	26070151	6	20459	12642549	M	3/3/2157	6.958333333	57.89689393	WHITE	0	t	1.52	t	30	0	12642549	0.37	13.6012	0.6364	22	21.372093	0.581395	1	97.17241379	112.0666667	63.96666667	79.43333333	20.7	36.84074074	96.55172414	147.3571429	4	12642549	1	9	24.3	8	224	14.8	NA	14	24	18		108	1.2	134	141
10029224	37066488	25729446	5	232	10029224	M		6.010416667	87.73046128	WHITE	0	t	1.1	t	30	0	10029224	0.192	4.0608	0.5088	8	7.981132	0.377358	0	80.92	106.84	57	68.84	19.32	37.10166667	98.04	184.3333333	4	10029224	1	9	24	7.9	104	3.6	3.2	13	15	53	7.8	100	2.9	146	129
12341013	31520386	28687875	2	18062	12341013	F		7.519444444	70.5285917	WHITE	0	t	2.63	t	30	0	12341013	0.3525	4.8975	2.115	2	2.315603	0.166667	0	77.32142857	119.7407407	67.03703704	81.62962963	15.93103448	36.65285714	96.42857143	130.25	2	NA	0	NA	34.9	11	183	6.3	NA	12	21	10	9.2	103	0.6	95	139
11297016	32387793	22505155	2	10093	11297016	M	27/11/2187	10.58680556	56.87452862	WHITE	1	t	1.35	t	10	1	11297016	0.35	2.59	0.28	11	9.25	1.25	0	85.16	110.12	55.76	67.6	17.24	36.55666667	93.52	85	3	NA	0	NA	24.4	8.3	40	3.2	2.8	19	27	43	8.5	90	4.2	81	134
11993200	31384438	21487280	4	15378	11993200	M	26/5/2152	9.061111111	49.37703693	ASIAN	-	CHINESE	1	t	0	1	0	1	11993200	0.3	13	0.3	45.7	44.7	1	1	126	122.56	78.64	87.84	20.48	37.52666667	93.84	67.4	4	NA	0	NA	22.2	7.2	60	14.9	1.8	16	23	16	8.7	92	0.4
13326384	32631775	24605860	2	25698	13326384	F		4.838194444	91.81587269	WHITE	0	t	2.6	t	30	0	13326384	0.3936	8.2944	0.7623	11	10.880756	0.516332	0	77.75757576	107.8	51.52857143	70.06944444	17.0625	36.22142857	97.24242424	139.6	4	NA	0	NA	28	9.4	112	9.6	2.9	10	22	21	7.5	102	0.9	120	136
10276569	32640218	26586274	2	2042	10276569	M		11.19375	70.74332186	WHITE	0	t	5.08	t	30	0	10276569	0.4898	3.5278	1.8228	2	1.935374	0.268707	0	66.85	105.375	52.8125	70.7	14.45454545	36.5	98.15	126.5	2	NA	0	NA	28	10.2	118	6.2	3.6	13	18	14	9.1	104	0.9	100	137
12118745	32499308	23189809	2	16319	12118745	F		4.802083333	26.71468027	WHITE	0	t	0.63	t	30	0	12118745	0.378	11.774	1.694	7	6.950413	0.22314	0	82.1875	140.7142857	98	108.5	16	36.6225	96.66666667	138	3	NA	0	NA	44.9	14.8	98	9.8	NA	11	21	16	8.3	102	0.8	132	134
11514373	34062484	24353866	4	11724	11514373	M		9.009027778	62.06163151	WHITE	0	t	2.02	t	30	0	11514373	0.94	13.02	4.87	3	2.673511	0.193018	0	73.66666667	90.51851852	46.59259259	57.44444444	23.19642857	36.64814815	97	141.952381	3	NA	0	NA	22.9	7.8	116	7.8	NA	8	26	10		102	0.7	105	137
11340773	38661600	26496522	3	10428	11340773	M	23/8/2148	13.97638889	64.60744543	WHITE	0	t	15.84	t	-2	1	11340773	0.64	17.2	1.06	17	16.226415	0.603774	1	105.96	114.3043478	62.04347826	74.04347826	30.24	37.19571429	92.42307692	104	3	NA	0	NA	38.2	13.2	436	20	NA	16	23	22	8.4	103	0.7	104	139
11713060	30562036	21986375	6	13275	11713060	F	4/6/2161	52.27986111	68.27718875	UNKNOWN	0	t	6.54	t	30	0	11713060	1.4	14.525	1.575	10	9.222222	0.888889	0	82.18181818	97.39705882	62.26470588	73.08823529	21.42647059	38.21375	96	128	4	NA	0	NA	40.8	12.8	146	17.5	3.1	14	15	23	7.5	108	2.5	114	138
13184946	34426265	27075205	3	24511	13184946	F		22.62569444	43.31987734	BLACK/AFRICAN	AMERICAN	0	t	2.11	30	0	0	13184946	0.4117	14.8391	2	6.65625	6.476563	0.179688	0	91.14814815	117.9259259	60.25925926	80.59259259	15.57142857	37	99.2962963	135.0833333	3	NA	0	NA	27.1	8.4	133	11.7		12	23	9	8.9	101	0.5	109
13036667	36929828	27174492	3	23348	13036667	M	11/10/2178	3.873611111	85.15029434	WHITE	0	t	0.93	t	30	0	13036667	1.152	29.4528	7.5264	4	3.913265	0.153061	0	102.6956522	112.9545455	68.31818182	78.54545455	20.45454545	36.788	93.72727273	234.25	3	13036667	1	9	37.5	12.4	131	23.7	NA	14	25	23	8.9	93	1.3	169	131
11404727	39525088	27215683	3	10902	11404727	F	24/10/2135	3.747916667	82.61864044	WHITE	0	f	1.02	t	30	0	11404727	0.592	5.672	1.52	4	3.731579	0.389474	0	76.60869565	97.19047619	46.33333333	57.85714286	27.23809524	36.59	98.63636364	108	1	11404727	1	9	24.2	7.1	350	7.3	NA	8	26	33	8.9	102	1.6	76	138
12655234	39375032	24106067	6	20557	12655234	F		15.07152778	72.50561416	WHITE	0	t	9.95	t	30	0	12655234	0.2794	10.3124	2.0447	5	5.043478	0.136646	0	67.8	141.2666667	48	73.9	20.13333333	36.94285714	98.53333333	139	2	NA	0	NA	35.6	12.1	242	12.7	3.6	15	21	13	7.8	104	0.6	143	138
11210771	34735447	24383619	3	9359	11210771	F		10.15416667	88.42868077	WHITE	0	t	8.3	t	30	0	11210771	0.435	9.425	0.145	68	65	3	1	96.67857143	99.42982456	40.13157895	56.35714286	19.97321429	36.7975	94.88679245	133.6666667	4	11210771	1	9	39.1	13	103	6.2	NA	13	19	27	7.1	104	1.4	119	138
12604664	30257748	27591805	7	20132	12604664	M		12.95625	78.92455444	WHITE	0	t	1.04	t	30	0	12604664	0.09	1.87	0.85	2	2.2	0.105882	0	65.41935484	112.5151515	48.57575758	69.33333333	18.15625	36.93	96.93548387	130.9444444	2	NA	0	NA	24.3	7.8	89	2.9	NA	10	22	18		106	1.3	132	139
13057729	31693879	24508497	2	23515	13057729	M	20/11/2174	6.214583333	83.92038391	WHITE	0	t	2.32	t	30	0	13057729	0.531	16.638	0.531	32	31.333333	1	1	66.06896552	100	49.07407407	61.07407407	22.4137931	36.86333333	96.96551724	89	2	NA	0	NA	30.9	9.6	190	12.1	3	15	24	15	8.4	98	2.5	89	138
11553398	34130907	27709520	4	12040	11553398	F		6.473611111	77.01386638	UNKNOWN	0	t	3.86	t	30	0	11553398	0.4653	7.9893	1.2969	7	6.160305	0.358779	0	81.86956522	138.6956522	73.95652174	88.30434783	19.04166667	37.03285714	97.16666667	112	2	11553398	1	9	35	11.3	172	9.9	NA	14	25	17	8.4	107	0.5	112	142
13054784	34060207	20045781	3	23490	13054784	M	24/3/2178	97.89444444	71.95735993	UNABLE	TO	OBTAIN	1	t	4	1	4	1	13054784	0	9	0.0968	87.818182	87.818182	0	1	86.21428571	102.4827586	75.75862069	82	15.71666667	35.406	99.27586207	134.6	3	NA	0	NA	20.3	6.7	64	8.8	2.1	11	15	33	7.1	113	1.9
12764808	32221269	22979622	3	21430	12764808	M	21/8/2175	6.397222222	81.14892713	WHITE	0	t	2.45	t	30	0	12764808	0.188	13.797	0.378	37	36.5	0.497354	1	122.4642857	99.42857143	47.32142857	59.89285714	21.46428571	36.198	96.25925926	92	4	NA	0	NA	26.4	8.4	326	18.8	NA	18	17	24	7.6	104	1.2	92	137
11565803	32029765	24948228	4	12135	11565803	M		10.94652778	49.89222914	WHITE	0	t	5.14	t	30	0	11565803	0.1275	5.5425	1.6875	3	3.284444	0.075556	0	78.76	114.84	51.32	67.76	17.95652174	36.9	98.72	115.0555556	1	NA	0	NA	29.2	9.9	133	6.8	NA	10	22	33		109	2.3	101	138
13357148	31649829	26746350	4	25909	13357148	M	2/11/2129	8.440277778	37.67287222	WHITE	0	t	2.48	t	30	0	13357148	1.03	8.45	1.19	8	7.10084	0.865546	0	85.275	104.7027027	61.51351351	70.89189189	19.4	36.92444444	97.3	104.3333333	3	NA	0	NA	35.5	11.4	170	11.2	NA	11	22	14	6.5	93	0.7	72	134
10957398	33928870	20353533	2	7302	10957398	M	1/12/2174	14.72777778	74.12275347	UNABLE	TO	OBTAIN	0	t	30	0	30	0	10957398	0.344	13	1.204	10.714286	10.428571	0.285714	0	78.88	138.875	55.83333333	75.875	16.4	37.86166667	98.16	197.2	4	NA	0	NA	29.1	9.1	199	17.2	2.1	12	20	47	6.1	111	1.2
10818124	39390817	21532070	2	6130	10818124	M	17/4/2187	2.620833333	67.63961025	WHITE	0	f	0.53	t	30	0	10818124	0.0825	3.6465	0.972	4	3.751543	0.084877	0	85.45454545	107.5	54.3	67	21.81818182	36.11	94.09090909	89.5	3	NA	0	NA	31.4	10.5	292	5.4	1.9	12	19	9	6.9	99	0.4	93	130
10818124	34870714	28737891	2	6129	10818124	M	17/4/2187	7.506944444	66.28466005	WHITE	0	t	1.66	t	30	0	10818124	0.3504	4.161	2.5696	2	1.619318	0.136364	0	86.16666667	119.0384615	71.07692308	83	19.48275862	36.788	94.9	291.8571429	2	10818124	1	9	27.3	9.3	376	7.2	NA	12	24	13	9.3	105	0.4	76	138
12067729	31340001	20820732	4	15918	12067729	M		8.916666667	63.08681459	WHITE	0	t	1.06	t	30	0	12067729	0.21	5.271	1.428	4	3.691176	0.147059	0	83.875	114.5	68.6875	82.96875	17.5483871	36.318	98.12903226	139.2	4	NA	0	NA	28.4	9.9	126	7	NA	12	22	16		107	0.9	139	138
11857113	37671492	25596807	4	14316	11857113	M	30/1/2168	16.36805556	76.98364197	WHITE	0	t	1.53	t	30	0	11857113	2.31	19.83	0.86	26	23.05814	2.686047	1	99.18518519	108.5769231	57.15384615	71.46153846	18.65384615	37.02	95.42307692	159	3	NA	0	NA	32.5	9.7	171	9.9	3.4	7	17	13	8.3	103	0.7	144	138
13341971	38255002	26295765	2	25820	13341971	M		18.31388889	19.1402761	UNKNOWN	0	t	13.22	t	30	0	13341971	0.95	2.86	5.79	1	0.493955	0.164076	0	75.59259259	100.4444444	58.55555556	71.18518519	17.88461538	37.035	100	97.6	2	NA	0	NA	19.1	6.1	110	5.9	NA	9	19	12	7.3	110	0.9	91	142
13345618	30282529	24839269	2	25834	13345618	F	1/8/2152	20.66388889	91.30967102	WHITE	0	t	5.4	t	30	0	13345618	0.99	5.68	1.47	5	3.863946	0.673469	0	108.7407407	129.25	94.96296296	106.5555556	23.25925926	36.57333333	95.74074074	99	2	NA	0	NA	38	11.3	229	8.5	3.3	11	22	25	9	100	0.9	95	135
11616795	30773475	24859517	5	12540	11616795	M	30/12/2124	1.250694444	92.99464024	WHITE	1	t	1.27	t	0	1	11616795	0.168	0.546	0.294	2	1.857143	0.571429	0	94.56097561	89.25581395	54.65116279	69.04545455	20.92857143	36.60304348	94.25714286	142.4166667	4	NA	0	NA	23.1	6.9	230	1.4	NA	13	13	29	6.8	115	1	73	140
11551769	35909927	29888514	8	12026	11551769	M	1/8/2185	9.930555556	63.42037296	WHITE	-	EASTERN	EUROPEAN	0	30	0		30	0	11551769	0	0	0.429	0	0	0	0	76.43478261	103.2727273	59.09090909	69.77272727	18.39130435	36.45	95.17391304	139	2	NA	0		14.8	5.4	8	3.9	2.5	11	20	21	7.4	103
13108883	39464734	20500026	7	23904	13108883	M	9/3/2124	2.605555556	57.08834812	WHITE	0	f	0.85	t	30	0	13108883	0.143	3.2524	0.6215	5	5.233146	0.230088	0	73.71428571	113.4705882	74.29411765	82	19.10526316	35.415	96.63636364	219.5	2	13108883	1	9	30.4	9.4	149	4.7	NA	22	18	63	7.2	93	9	114	134
13108883	37151506	20111892	3	23903	13108883	M	9/3/2124	5.725	56.84676172	WHITE	0	f	2.94	t	30	0	13108883	0.2418	3.8254	1.9468	2	1.964968	0.124204	0	60.48	115.32	69.28	79.8	16.31481481	36.06	99.875	143.4375	2	13108883	1	9	20	6.6	192	6.2	2.8	19	16	59	7.8	100	6	47	134
13108883	32007747	25372232	3	23902	13108883	M	9/3/2124	7.066666667	56.71776239	WHITE	0	t	5.06	t	30	0	13108883	0.4488	4.4132	1.2784	4	3.452128	0.351064	0	57.04	110.56	64.08	75.92	15.5	35.62875	99.33333333	191.125	2	13108883	1	9	28.2	9.3	167	6.5	NA	16	16	46	6.8	96	5.9	116	132
13108883	30331643	22557021	3	23905	13108883	M	9/3/2124	0.613888889	57.18410655	WHITE	1	f	0.78	t	0	1	13108883	0.352	3.9936	1.8176	2	2.197183	0.193662	0	92.13636364	108	65.26666667	78.76470588	22.72727273	35.78	90.53333333	115.75	4	13108883	1	9	31.9	9.9	107	6.4	2.6	17	19	44	6.9	92	8.8	43	130
11422531	30208984	28125137	9	11036	11422531	F	23/11/2133	5.386805556	46.85744459	WHITE	0	t	0.53	t	30	0	11422531	1.04	5.96	2.04	3	2.921569	0.509804	0	71.35714286	97.15384615	55.69230769	68.69230769	14.14285714	36.4975	97.21428571	92.5	1	NA	0	NA	30.2	10.1	68	6.5	3.6	23	17	38	8.2	91	4.2	77	133
10763729	36052003	25978404	2	5732	10763729	M		48.54583333	50.89181838	HISPANIC/LATINO	-	PUERTO	RICAN	0	30	0		30	0	10763729	0	10.6516	1.2524	8.841584	8.50495	0.336634	0	97.7	134.9347826	70.60869565	90.5	25.54761905	37.0775	100	132.1428571	4	NA	0		20.5	6.7	163	8.9	3.3	11	24	6	7.6	105
10763729	32980221	24589682	2	5731	10763729	M		26.73263889	50.49434599	HISPANIC/LATINO	-	PUERTO	RICAN	0	30	0		30	0	10763729	0	2.478	1.2432	2.182432	1.993243	0.189189	0	72	86.36	52.32	64.32	16.76923077	35.9675	99.39130435	78	4	NA	0		19.3	6.8	133	3.6	4.5	11	21	49	7.5	86
11527568	34330051	21218691	6	11820	11527568	F		6.26875	74.1354049	WHITE	0	t	4.25	t	30	0	11527568	1.134	13.041	2.835	5	4.6	0.4	0	81.28571429	113.8409091	48.68181818	82.75	13.83333333	37.11	97.76190476	167.9	2	NA	0	NA	33.4	11.3	204	13.7	3.8	11	18	12	7.3	102	0.7	126	135
12625179	30826709	21784907	6	20314	12625179	M	29/11/2171	13.725	85.87097147	WHITE	1	t	13.85	t	0	1	12625179	1.15	5.61	0.86	8	6.523256	1.337209	0	66.25	108.9230769	65.73076923	75.53846154	13.95833333		96.66666667	99.42857143	1	NA	0	NA	39	12.6	104	7.7	2.9	15	18	21	8	101	0.9	98	136
10250007	32820625	25898366	2	1833	10250007	F	27/6/2121	15.44027778	62.44287798	UNKNOWN	1	t	15.54	t	0	1	10250007	0.56	13.11	0.87	16	15.068966	0.643678	1	72.12903226	142.3548387	58.83870968	82.61290323	17.921875	37.21333333	98.74193548	161.3333333	3	NA	0	NA	39.4	13.4	248	14.6	4.7	13	17	9	8.2	101	0.6	149	136
13111805	35213867	27926219	7	23941	13111805	F		35.93819444	64.56087539	AMERICAN	INDIAN/ALASKA	NATIVE	0	t	30	0	30	0	13111805	0.05	5	0.2	23.3	23.05	0.25	1	101.8809524			69.54761905	21.09302326	37.58333333	97.77777778	111	3	NA	0	NA	30.4	10.1	122	4	2.9	10	13	40	7.3	111	1.2
10749816	31086828	28761302	2	5619	10749816	M		10.23333333	56.31378564	BLACK/CAPE	VERDEAN	0	t	2.16	30	0	0	10749816	0.97	3.73	3	1.415663	1.123494	0.292169	0	98.375	112.9655172	61.72413793	73.34482759	19.41935484	38.22652174	95.80645161	150.8333333	3	NA	0	NA	20	6.7	51	7.1	2.6	16	20	12	7.8	96	0.6	121
12159404	32025478	24945662	2	16697	12159404	F		5.246527778	80.96386079	HISPANIC/LATINO	-	DOMINICAN	0	f	30	0	30	0	12159404	0.24	6	0.64	10.375	10	0.375	0	93.53571429	97.48	53.6	63.68	21.42857143	36.81333333	94.43181818	118.3333333	3	NA	0	NA	33.1	11.3	179	7.4	3.9	9	22	12	7	100	0.8
12032239	37067338	20787944	6	15665	12032239	F	28/12/2174	11.46944444	84.94006356	WHITE	0	t	8.25	t	10	1	12032239	0.2223	11.4432	0.228	51	50.189474	0.975	1	84.96296296	106.08	47.16	62.16	14.44444444	36.09166667	99.22222222	189.75	4	12032239	1	9	27	9.1	258	12.8	2	14	7	42	5.9	105	2.3	87	124
11567529	30980027	21232911	3	12146	11567529	F	9/12/2166	9.229166667	89.26259804	WHITE	0	t	1.51	t	30	0	11567529	1.29	14.74	1.72	9	8.569767	0.75	0	89.48	110	63.36	77.16	23.52	36.61857143	95.44	107	3	NA	0	NA	32.1	10.9	174	13.4	3.1	11	25	29	8.2	102	1	96	140
11482036	39708088	21480008	2	11493	11482036	F		7.860416667	84.27852728	WHITE	0	t	2.86	t	30	0	11482036	0.7598	24.9686	0.2882	89	86.636364	2.636364	1	91.61290323	129.8837209	51.95348837	71.22727273	22.91935484	37.19375	95.88709677	158.2	4	NA	0	NA	32.3	10.6	287	18.5	3.4	12	22	6	7.9	102	0.6	132	135
10875017	36737172	28873091	4	6608	10875017	F	18/7/2183	5.114583333	88.52860691	WHITE	1	t	0.82	t	5	1	10875017	0.4761	18.5265	1.5939	12	11.623377	0.298701	1	85.85714286	119.6666667	71.05555556	82.4	24.54545455	37.545	94.85714286	138.3333333	4	10875017	1	9	44.5	13.8	152	19.2	3.4	13	23	56	8.4	126	1.5	121	159
12460889	33847208	28082987	6	18997	12460889	F		0.847916667	91.22937418	WHITE	0	t	0.76	t	30	0	12460889	0.16	15.68	0.16	99	98	1	1	83.63157895	122.2941176	57.64705882	72.82352941	20.36842105	36.59	96.68421053	107.6666667	3	NA	0	NA	25.1	8.5	145	16	2.6	15	17	16	7.7	96	0.7	106	134
10678335	37857647	26093198	3	5105	10678335	F		7.264583333	33.96509263	WHITE	0	t	2.27	t	30	0	10678335	0.38	5.62	1.06	6	5.301887	0.358491	0	85.91666667	136.4166667	77.625	90.66666667	18.08	37.98428571	98.375	90	3	NA	0	NA	25.6	8.4	256	7.6	2.7	10	28	20	8.7	108	1	88	145
12274238	32016680	20257520	2	17549	12274238	F	14/1/2196	7.490972222	76.30663079	ASIAN	0	t	2.74	t	30	0	12274238	0.3621	20.0859	0.7029	29	28.575758	0.515152	1	76.64	144.6956522	57.95652174	78.52173913	20.42307692	36.65666667	95.38461538	140.75	2	NA	0	NA	40	12.8	326	19.1	NA	16	22	29	8.4	108	1.3	173	141
12274238	32016680	20257520	2	17549	12274238	F	14/1/2196	7.490972222	76.30663079	ASIAN	0	t	2.74	t	30	0	12274238	0.3621	20.0859	0.7029	29	28.575758	0.515152	1	76.64	144.6956522	57.95652174	78.52173913	20.42307692	36.65666667	95.38461538	140.75	2	NA	0	NA	40	12.8	326	19.1	NA	16	22	29	8.4	108	1.3	173	141
11257349	32073075	23274492	3	9750	11257349	M		22.61180556	41.34749411	WHITE	-	RUSSIAN	0	t	30	0	30	0	11257349	0.8435	22	1.1327	20.148936	19.404255	0.744681	1	84.675	94.93617021	56.92553191	66.2826087	14.6547619	36.09333333	99.48780488	132.6666667	4	NA	0	NA	23.4	7.9	961	10.9	3.1	9	23	9	7.5	95	0.5
10029057	36004746	28919637	3	230	10029057	M	9/3/2188	11.74097222	89.57732461	WHITE	0	t	3.23	t	30	0	10029057	0.2856	5.6304	0.8024	7	7.016949	0.355932	0	79.28947368	130.1111111	68.25	83	22.76315789	36.32818182	96.02631579	90	2	NA	0	NA	28.6	10.6	155	5.9	3.5	15	21	23	9.3	104	0.9	72	142
12689146	38855706	29810581	2	20838	12689146	M		15.93611111	59.06038827	WHITE	0	f	3.44	t	30	0	12689146	0.96	9.42	0.55	19	17.127273	1.745455	1	85.48148148	173.962963	85.51851852	106.9259259	19.75	36.815	94.03703704	123	2	NA	0	NA	33.7	11.6	203	11.1	2.8	16	11	24	4.8	94	1.9	106	126
10168648	30536745	28369884	2	1202	10168648	F		4.513194444	28.35610712	WHITE	0	t	1.24	t	30	0	10168648	0.5	12.81	2.3	6	5.569565	0.217391	0	88.25	106.9516129	56.70967742	71.88709677	16.375	36.71428571	99.67857143	119.4666667	4	NA	0	NA	24.7	8.3	104	15.8	NA	13	20	8		101	0.5	126	134
10634160	33406053	26833661	4	4753	10634160	F	16/5/2132	3.567361111	63.36442733	WHITE	1	t	3.61	t	0	1	10634160	0.132	4.5925	0.6655	7	6.900826	0.198347	0	93.14285714	144.16	74.52	91.44	23.68965517	35.26	99.75862069	190.8	4	NA	0	NA	28.5	8.8	177	5.5	3.5	18	25	50	8.2	97	7.5	159	141
11282384	32600870	26587340	6	9973	11282384	F	15/12/2129	5.138888889	71.40280569	BLACK/AFRICAN	AMERICAN	0	f	2.97	30	0	0	11282384	0.7387	7.0488	1	8.101852	7.333333	0.768519	0	83.28	133.1666667	51.45833333	70.54166667	27.72	38.04666667	94.96153846	138.5	3	11282384	1	9	38.6	12.2	149	8.6	3.2	15	27	27	8.8	95	5.5	126
11282384	30592303	29994261	6	9972	11282384	F	15/12/2129	8.270833333	69.70988892	BLACK/AFRICAN	AMERICAN	0	t	5.43	30	0	0	11282384	0.4602	9.8412	1	7.794643	7.446429	0.348214	0	70.77777778	142	55.54166667	78.5	21.51923077	36.99166667	93.34615385	139.75	2	11282384	1	9	28.3	9.5	180	7.9		15	19	82	8.4	106	4.5	132
12739166	38594338	26437745	6	21233	12739166	M	24/3/2158	4.836111111	62.18323483	UNKNOWN	0	t	2.86	t	30	0	12739166	0.6552	10.3545	0.6318	17	16.388889	1.037037	1	84.73333333	108.0344828	68.03448276	77.44827586	17.0625	36.89454545	98.27586207	186.75	2	NA	0	NA	23.8	7.9	65	11.7	3	14	24	35	7.5	108	1.3	186	143
11759245	31336515	21802258	3	13636	11759245	F	30/7/2139	33.46805556	67.48448662	UNKNOWN	1	t	7.09	t	26	1	11759245	0.36	8.48	0.28	32	30.285714	1.285714	1	62.57692308	114.0192308	58.26923077	77.78846154	20.90740741		99.5	136.6666667	1	NA	0	NA	31.1	9.9	285	9.3	NA	12	19	29	8.1	111	0.7	102	140
12054326	35963755	20969189	3	15833	12054326	F		5.971527778	91.38280556	WHITE	0	t	1.77	t	30	0	12054326	0.795	13.7535	1.3356	11	10.297619	0.595238	0	78.96428571	127.2592593	57.11111111	72.85185185	19.71428571	37.93666667	95.96428571	240.5	3	NA	0	NA	33.7	10.9	249	15.7	NA	13	18	14	7.3	99	0.5	208	135
11556854	30981192	26893075	4	12071	11556854	M		10.80486111	75.79079799	UNKNOWN	0	t	6.53	t	30	0	11556854	1.11	17.88	0.92	21	19.434783	1.206522	1	50.60869565	110.7083333	61.95833333	81	19.66666667	36.65714286	97.73913043	166.1428571	2	NA	0	NA	40.6	13	132	20.1	3	13	12	33	7.4	112	1.3	146	144
13087951	36397597	25003326	3	23743	13087951	F	1/3/2158	7.841666667	85.72807131	WHITE	0	t	0.48	t	30	0	13087951	0	22.18	0.69	32	32.144928	0	1	99.81818182	102.1818182	67.81818182	75.54545455	18.18181818	36.36	95.18181818	198.6666667	3	NA	0	NA	28.6	8.8	248	16.6	2.6	14	23	19	8	105	0.5	159	139
11488347	34203690	25758499	2	11551	11488347	F		4.51875	50.26621049	WHITE	0	t	2.56	t	30	0	11488347	0.1886	2.3124	1.5088	2	1.532609	0.125	0	93.5	114.5769231	73.38461538	83.40740741	14.7	36.44666667	96.96666667	109.6666667	2	NA	0	NA	33.2	11.3	168	4.1	3.9	14	25	6	7.8	101	0.4	92	138
11001738	32836610	26551633	2	7611	11001738	F		24.52430556	64.50055032	ASIAN	-	CHINESE	0	t	30	0	30	0	11001738	0.15	2	0.17	11.117647	10.235294	0.882353	0	107	117.525	54.075	67.43589744	22.8	37.0625	93.63157895	87.44444444	3	NA	0	NA	22.9	7.1	203	1.6	2.2	14	16	11	7.7	106	0.7
10307543	33195283	23327664	3	2334	10307543	F	5/5/2187	6.846527778	55.05190729	ASIAN	-	CHINESE	0	f	30	0	30	0	10307543	0	18	0.189	96.510582	96.510582	0	1	76.28	90.96	55	63.68	18.6	36.63125	94.68	177.5	3	NA	0	NA	22.6	7.6	57	16.8	2.3	13	20	8	6.5	91	0.6
13285177	39271412	28323263	2	25362	13285177	F		4.259722222	43.33447672	WHITE	0	f	1.48	t	30	0	13285177	0.62	15.74	3.36	5	4.684524	0.184524	0	78.28571429	111.7142857	64.71428571	82.85714286	24.80952381	36.59166667	94.57142857	184	3	13285177	1	9	31.5	9.9	182	13.4	NA	12	20	7	8	105	0.5	133	138
11385526	36344591	27237322	11	10761	11385526	F	8/2/2160	0.789583333	61.10347591	UNKNOWN	1	t	0.98	t	0	1	11385526	0	34.125	0.375	91	91	0	1	96.25	96.47368421	64.52631579	72	26.65909091	36.36	89.2	147.8	3	NA	0	NA	30.5	9	345	30.5	2	27	13	116	7.9	83	3.5	102	122
10165963	36015774	28362771	3	1191	10165963	M		20.84583333	66.25681603	WHITE	0	f	0.88	t	30	0	10165963	0.09	7.85	0.14	57	56.071429	0.642857	1	77.47826087	119.8461538	60.48076923	80.36538462	21.95652174	36.7575	98.13043478	249.9	3	NA	0	NA	23	7.1	36	7	2.4	9	14	27	7.9	102	1.7	183	133
12427936	35235615	28035197	3	18741	12427936	M	2/7/2136	15.95138889	63.65638558	UNKNOWN	0	t	3.03	t	30	0	12427936	0	3.85	0.61	6	6.311475	0	0	71.32	103.375	57	73.70833333	13.39583333	36.49875	97.84	104.4090909	2	NA	0	NA	21.3	6.9	69	4.7	3.3	10	21	47	8.6	112	2.1	69	144
11211311	34354401	27640177	2	9362	11211311	M		5.219444444	38.59270064	WHITE	0	t	1.26	t	30	0	11211311	0.3717	14.1777	2.9028	5	4.884146	0.128049	0	103.7407407	115.037037	58.66666667	78.81481481	18.38888889	37.5	97.62962963	118.6666667	4	NA	0	NA	32.6	11.5	238	11.8	NA	12	25	13	8.1	105	0.9	102	139
11575713	37004751	20320829	2	12214	11575713	M		17.02430556	61.4941522	WHITE	0	t	12.23	t	30	0	11575713	0.9044	11.4646	0.7049	18	16.264151	1.283019	1	65.125	128.0416667	66.25	82.82608696	19.8125	37.23142857	93.375	120.25	3	11575713	1	9	41	12.4	226	11.1	NA	14	24	16	8.6	88	0.9	95	121
11411362	37331665	22523526	6	10946	11411362	M		18.51944444	66.76672149	UNKNOWN	0	t	9.29	t	30	0	11411362	2.92	34.61	2.92	13	11.85274	1	1	108	101.3717949	59.65384615	73.71052632	27.15384615	36.55555556	96.53846154	278.05	3	11411362	1	9	21.5	6.5	124	30.1	NA	28	11	44	6.4	98	1.9	126	138
11059150	37875278	28466567	3	8064	11059150	M		2.0875	37.08141497	WHITE	0	t	1.21	t	30	0	11059150	0.2262	5.811	1.5912	4	3.651961	0.142157	0	66.20833333	110.875	64.33333333	75.41666667	15.26923077	36.93714286	96.2	98.5	1	NA	0	NA	35	12	220	7.2	3.5	10	27	6	8.8	104	0.9	91	141
12980541	37143806	27528468	2	22943	12980541	M		4.676388889	41.50125168	WHITE	0	t	2.83	t	30	0	12980541	0.2821	7.5348	1.2285	6	6.133333	0.22963	0	98.44	139.8333333	81.91666667	94.41666667	22.84	38.15142857	96.16	119	3	NA	0	NA	34.4	12.1	200	9.1	NA	10	21	6	7.3	103	0.7	110	137
11312457	30622775	26115955	2	10212	11312457	M		3.529861111	76.17532516	UNKNOWN	0	t	0.91	t	30	0	11312457	0.4515	11.8035	0.5289	23	22.317073	0.853659	1	71.81818182	125.9090909	62.22727273	77.63636364	20.59090909	36.69333333	95.61904762	121	2	NA	0	NA	38.2	12.4	158	12.9	3.7	14	25	17	8.8	106	0.7	121	141
11968677	31461238	26843103	5	15185	11968677	F	28/4/2184	8.442361111	89.17501433	WHITE	0	t	2.63	t	30	0	11968677	0.365	3.723	2.044	2	1.821429	0.178571	0	73.83333333	114	52.2173913	66.47826087	21.44444444	36.87571429	98.07692308	181.2	3	11968677	1	9	26.2	8.1	91	6.2	NA	16	16	40	8.5	97	1.2	159	135
11972269	31538024	21676141	4	15216	11972269	F	1/11/2160	1.398611111	56.83143984	HISPANIC/LATINO	-	DOMINICAN	1	t	0	1	0	1	11972269	0.46	12	3.23	3.721362	3.578947	0.142415	0	103.3913043	93.66666667	48.04166667	65.5	25.65217391	36.54142857	95.27777778	105	3	NA	0	NA	28.5	8.2	336	21.1	1.8	23	3	43	8.2	96	2.4
12955567	32365302	29055751	2	22780	12955567	M	22/3/2142	12.74236111	59.19435554	BLACK/AFRICAN	AMERICAN	0	t	7.41	30	0	0	12955567	0	17.802	1	17.117308	17.117308	0	1	95.53125	102.640625	51.796875	65.75806452	22.16129032	37.83727273	95	81.5	4	NA	0	NA	25.9	9	542	20.7		12	23	15	6.7	85	0.7	78
11434180	35994260	22606632	4	11125	11434180	M	7/12/2184	0.375	56.93270748	BLACK/CAPE	VERDEAN	1	t	0.42	0	1	1	11434180	2.968	27.888	2	15.48996	14	1.48996	1	97.2972973	94.36363636	55.12121212	63.57575758	19.72972973	36.05	94.37837838	133	4	NA	0	NA	14.8	4.1	177	30.7	1.7	31	7	139	8.2	100	4	94
11285537	32297212	28290386	2	10001	11285537	M		7.691666667	77.36401109	BLACK/AFRICAN	AMERICAN	0	t	2.53	30	0	0	11285537	0.2414	5.7226	1	6.363636	6.106061	0.257576	0	89.04347826	133.3	91.5	101.25	19.73913043	36.77666667	95.95833333	135	2	NA	0	NA	36.4	12.2	189	6.5		15	22	21	9.4	106	2.2	121
10656173	37985659	25778760	6	4930	10656173	F		34.74444444	34.69215814	WHITE	0	f	16.95	t	30	0	10656173	0.32	4.66	0.21	24	22.190476	1.52381	1	112.7142857	110.3214286	61.07142857	72.32142857	20.51724138	38.13681818	95.32142857	160.6	3	NA	0	NA	17.9	6.1	19	4.8	2.9	13	18	13	8.2	102	0.4	139	135
11607518	31004694	23929196	6	12465	11607518	F		9.995833333	68.17741312	WHITE	0	t	6.01	t	30	0	11607518	0.67	8.52	1.51	6	5.642384	0.443709	0	81.7	102.952381	50.71428571	68.05	19.11363636	37.33	94.95238095	139.2631579	2	NA	0	NA	25.6	8.4	73	10.8	NA	6	25	9	8	108	0.7	141	139
11474065	35643262	23972825	2	11440	11474065	F		6.658333333	71.03068483	WHITE	0	f	1.87	t	30	0	11474065	0.48	5.38	0.81	7	6.641975	0.592593	0	84.03846154	140.4545455	65.18181818	83.13636364	16.53846154	36.92666667	96.73076923	183.3333333	2	NA	0	NA	29.5	9.3	246	6.9	NA	14	21	6	9.4	93	0.5	174	130
11017505	35777584	26807282	2	7721	11017505	M	10/5/2167	3.5875	64.34358217	WHITE	1	f	1.29	t	0	1	11017505	0.817	20.296	0.344	61	59	2.375	1	136.6	146.1363636	102.1363636	123.8043478	24.3125	36.48	92.77777778	141.25	3	NA	0	NA	48.6	14.6	422	8.8	3.1	22	11	28	8.9	98	1	126	131
11919942	36211786	25651238	3	14811	11919942	F	16/5/2124	10.78819444	88.21575497	WHITE	0	t	1.72	t	30	0	11919942	0.312	10.188	1.0032	10	10.155502	0.311005	0	86.38461538	99.42307692	53	63.69230769	19.80769231	37.13	94.88461538	150.6	4	11919942	1	9	37.2	12.6	216	12	NA	16	23	22	9.1	99	0.7	135	134
11919942	30024130	20194893	3	14812	11919942	F	16/5/2124	2.096527778	89.3652573	WHITE	0	f	1.18	t	30	0	11919942	0.1008	10.0352	0.8624	12	11.636364	0.116883	0	71.07142857	98.92	48.04	59.96	18.64285714	36.51714286	94.14285714	128.5	2	11919942	1	9	34.5	11.3	185	7.3	NA	15	24	22	8.7	100	0.8	63	136
12077796	34660290	25341379	2	15970	12077796	M		8.741666667	50.15052235	WHITE	0	t	1.3	t	30	0	12077796	0.17	9.47	2.91	3	3.254296	0.058419	0	68.6875	118.3333333	57.60606061	72.88235294	17.41935484	37.135	98.96875	122.5294118	2	NA	0	NA	30	10.3	84	6.3	NA	12	22	16	7.7	102	0.9	99	138
12664577	30994342	27732162	2	20629	12664577	M		4.34375	68.45532026	WHITE	0	t	1.26	t	30	0	12664577	0.26	9.62	1.95	5	4.933333	0.133333	0	79.54545455	113.0571429	48.91428571	68.65714286	16.48484848	36.73354839	97.73529412	120.4347826	3	NA	0	NA	25.1	9	158	11.6	NA		24	16		107	1		136
11476759	38846423	27740697	2	11458	11476759	F		3.663194444	74.3779933	ASIAN	0	t	2.32	t	30	0	11476759	0.2508	5.6628	0.66	9	8.58	0.38	0	79.32	129.1538462	71.07692308	92.88461538	22.6	36.67428571	95.24	143.6666667	2	NA	0	NA	28.2	9.8	154	6.6	2.9	9	18	24	6.5	107	0.6	130	134
13043387	39649588	25087116	5	23397	13043387	M		12.79166667	56.87339353	UNKNOWN	0	t	1.27	t	30	0	13043387	0.5106	11.109	2.1252	5	5.227273	0.24026	0	85.06060606	102.2352941	66.67647059	78.61764706	13.25714286	36.59625	99.69230769	126.75	3	NA	0	NA	28.4	10.2	124	4.9	3.4	13	20	18	9.7	102	1.1	92	133
10759764	33214083	25533343	5	5693	10759764	F		13.19722222	76.64376861	WHITE	0	t	3.94	t	30	0	10759764	0.71	14.6	2.25	7	6.488889	0.315556	0	97.51851852	108.4285714	56	72.85714286	18.625	36.1	96.74074074	137.3157895	3	NA	0	NA	29.1	9.5	118	15.7	NA	13	22	11	8.1	103	0.7	149	138
12429062	39893650	28547705	7	18748	12429062	F		19.21180556	86.97633898	WHITE	0	f	10.27	t	30	0	12429062	0	25.03	0.77	33	32.506494	0	1	90.46875	102.90625	49.71875	68.5	17.72727273	37.0275	99.04545455	117.5	3	NA	0	NA	26	8.2	471	25.8	NA	13	20	17	6.7	101	1	112	134
12126708	34887723	21022921	6	16392	12126708	F	29/5/2155	5.209027778	86.39316398	WHITE	1	t	5.39	t	0	1	12126708	0	3.024	0.852	4	3.549296	0	0	92.20833333	112	45.85714286	67.32142857	20.4516129	36.87833333	96.2	97.28571429	3	NA	0	NA	22.8	7.7	279	7.1	2.2	15	14	34	7.3	115	0.8	88	143
12303092	35959934	23149578	7	17762	12303092	M		37.07569444	59.80382018	WHITE	0	t	9.98	t	30	0	12303092	0.32	0	0.36	1	0	0.888889	0	91.07594937	111.2307692	58.29487179	70.44871795	21.81168831	37.42466667	98.55128205	211.2	4	NA	0	NA	18.9	6.3	13	0.9	2.9	13	18	31	6.7	100	2.1	79	133
12037671	31971136	21089611	2	15704	12037671	F		10.35347222	69.79139904	WHITE	0	t	2.18	t	30	0	12037671	0.37	0.75	0.58	2	1.293103	0.637931	0	79.69565217	108.35	59.55	70.05	19.39130435	37.74461538	94.65217391	185.2	4	NA	0	NA	28.7	10	110	1.7	NA	13	18	10	7.1	95	0.6	121	133
11616778	33990136	25531022	2	12539	11616778	M		9.722222222	63.00254968	WHITE	0	t	1.95	t	30	0	11616778	0.4896	5.652	1.0296	6	5.48951	0.475524	0	88.6	126.56	83.52	93.04	17.41666667	37.63833333	95.16	102	3	11616778	1	9	31.9	9.3	243	6.9	3.1	11	29	22	8.9	106	0.9	94	143
11995284	38238509	21783006	5	15395	11995284	M	2/4/2177	16.1	79.82656301	WHITE	0	f	12.37	t	30	0	11995284	5.473	29.049	1.263	27	23	4.333333	1	70.97142857	108.5	53.20588235	66.64705882	20.58823529	36.77666667	98	163	2	11995284	1	9	29.2	8	690	42.1	2.9	18	23	67	7.2	106	3.1	163	142
10006633	32905915	25978757	6	59	10006633	M		6.090972222	68.69048025	WHITE	0	t	1.08	t	30	0	10006633	0.684	15.39	0.9918	16	15.517241	0.689655	1	98.875	113.92	74.72	87.7	17.04	36.87166667	97.65217391	141.5333333	3	NA	0	NA	36.5	12.2	302	17.1	NA	13	23	14	7.9	102	0.7	139	136
11695792	38133370	21767380	6	13154	11695792	M	17/7/2189	12.00694444	53.50857453	UNKNOWN	1	t	12.05	t	0	1	11695792	0.256	4.032	1.536	3	2.625	0.166667	0	90.03448276	113.3928571	55.07142857	70.55555556	16.18333333	38.21769231	98.62068966	117.3333333	3	NA	0	NA	29.1	10	37	6.1	2.7	7	30	14	7.8	103	0.7	111	140
13278529	33290048	25955886	3	25281	13278529	M	17/5/2152	10.86805556	72.6715603	WHITE	0	t	4.97	t	30	0	13278529	0.7254	7.0494	1.4136	6	4.986842	0.513158	0	83.18518519	107.1428571	63.21428571	79.35714286	17.35714286	37.03857143	99.88888889	139.0555556	3	NA	0	NA	25.8	8.7	57	5.6	NA	11	23	18	7.5	106	0.9	86	140
12947006	35253990	24640336	2	22688	12947006	M		8.861111111	35.34144979	WHITE	0	t	3.13	t	30	0	12947006	0.462	5.5825	0.9804	6	5.694104	0.471236	0	62.13333333	129.0322581	79.74193548	97.74193548	18.18181818		99.63333333	98.75	1	12947006	1	9	41.2	15	149	7.7	3.8	10	13	8	7.4	104	0.5	86	138
13262317	31507909	28797991	3	25133	13262317	F	21/10/2177	4.10625	59.79020097	WHITE	0	f	1.76	t	3	1	13262317	0.32	2.15	0.38	7	5.657895	0.842105	0	95.16666667	135.7878788	66.24242424	83.12121212	27.35714286	36.91	96.44736842	159	3	NA	0	NA	23.4	8	13	2	3.2	17	16	11	8.5	101	0.5	156	134
12265028	33633182	21446832	2	17495	12265028	M	13/7/2156	17.10416667	58.48339168	WHITE	1	f	17.28	t	0	1	12265028	0.56	12.83	0.42	32	30.547619	1.333333	1	97.36	97.08333333	58	66.66666667	15.32692308	36.77714286	94.56	103.5	3	NA	0	NA	23.3	7.7	203	12.9	2.3	9	28	32	8.4	91	0.2	97	131
12265028	32773512	26595370	5	17493	12265028	M	13/7/2156	3.595138889	57.93330548	WHITE	0	f	2.32	t	30	0	12265028	0.9	14.2	0.57	26	24.912281	1.578947	1	106.09375	101.5	56.96875	67.15625	16.22058824	37.39958333	98.1875	128.8333333	4	NA	0	NA	33.3	10.5	164	10.7	3.2	15	22	7	7.7	93	0.3	108	131
12265028	31938945	22153653	2	17490	12265028	M	13/7/2156	2.743055556	56.05994138	WHITE	0	f	0.95	t	30	0	12265028	0.07	4.43	0.25	18	17.72	0.28	1	105.4482759	128.9285714	77.17857143	87.82142857	16.06896552	36.66333333	95.89655172		2	NA	0	NA	43.2	12.7	118	4.8	4.2	14	30	12	8.4	97	0.5	241	135
12548159	32043869	29804222	3	19701	12548159	F	30/12/2124	4.828472222	90.93622303	WHITE	0	f	3.7	t	30	0	12548159	0.2327	17.0587	0.5728	30	29.78125	0.40625	1	95.89285714	98.46153846	49.5	60.88461538	26.17241379	37.04	95.42857143	243.3333333	4	12548159	1	9	35.2	11.3	251	17.9	NA	13	29	27	8.9	100	1	160	141
12548159	31436892	27406580	4	19700	12548159	F	30/12/2124	6.970138889	90.68357281	WHITE	0	t	2.99	t	30	0	12548159	0.5665	8.8683	0.7931	12	11.181818	0.714286	0	103.5925926	98.625	55.70833333	64.95833333	23.01851852	36.26714286	94.04	127.4	3	12548159	1	9	33.8	10.8	202	6.3	NA	9	33	29	8.9	97	1.1	110	141
12526273	37559684	23663905	3	19530	12526273	M	19/1/2124	10.1625	64.01155155	WHITE	0	t	10.27	t	4	1	12526273	0.4719	10.7206	0.8833	13	12.136986	0.534247	1	102.1666667	113.6956522	67.34782609	77.95652174	19.45833333	36.73333333	89.875	147.5	3	NA	0	NA	29.4	9.4	480	10.7	2.4	14	25	17	8.4	101	0.4	101	138
13280475	38613765	23801548	13	25304	13280475	M		24.33819444	42.7098566	WHITE	0	t	19.35	t	30	0	13280475	0.189	5.481	0.126	45	43.5	1.5	1	135.9230769	102.5	55.26923077	70.15384615	26.84482759	36.633	92.72	157.0833333	3	NA	0	NA	38.3	13.6	53	5.4	1.3	10	15	36	6	105	3.4	144	134
11437366	31486926	21503098	2	11147	11437366	M	12/2/2147	6.680555556	90.95860355	BLACK/AFRICAN	AMERICAN	0	t	6.66	30	0	0	11437366	1.76	17.95	1	13.978723	12.730496	1.248227	1	88.42857143	101.64	43.68	57.32	25.0862069	36.71444444	100	206.8	3	NA	0	NA	18	5.6	132	18.4	2.6	18	24	164	8.8	99	2.7	194
11437366	31486926	21503098	2	11147	11437366	M	12/2/2147	6.680555556	90.95860355	BLACK/AFRICAN	AMERICAN	0	t	6.66	30	0	0	11437366	1.76	17.95	1	13.978723	12.730496	1.248227	1	88.42857143	101.64	43.68	57.32	25.0862069	36.71444444	100	206.8	3	NA	0	NA	18	5.6	132	18.4	2.6	18	24	164	8.8	99	2.7	194
10933183	37725880	20047875	4	7102	10933183	M		10.9375	81.91640155	OTHER	0	t	3.2	t	30	0	10933183	0.44	7.1544	0.8712	9	8.212121	0.505051	0	76.11428571	145.2857143	53.65714286	79.31428571	16.88571429	36.75625	97.42857143	131.8181818	2	10933183	1	9	25.7	8.7	138	7.5	NA	11	31	43	8.8	96	1.5	98	138
10405915	39221394	23637014	2	3051	10405915	M		5.493055556	35.85478905	BLACK/CARIBBEAN	ISLAND	0	t	1.83	30	0	0	10405915	0.64	5.7	2	4.226667	3.8	0.426667	0	102.7391304	118.0434783	72.43478261	85.91304348	17.84615385	37.31375	98.91304348	112.8333333	3	NA	0	NA	39	12.9	186	8		14	18	7	6.3	110	1	108
11211421	35098403	20966645	5	9364	11211421	F		7.521527778	75.65465538	WHITE	0	t	0.56	t	30	0	11211421	0.3168	8.2368	0.9504	9	8.666667	0.333333	0	71.64285714	158.6428571	52.28571429	77.57142857	14.42857143	37.64	97.71428571	114.3333333	2	NA	0	NA	23.7	7.3	115	7.8	1.7	13	24	70	6.9	105	3.6	89	140
13131924	31174458	20312546	2	24083	13131924	F		9.604166667	85.11770164	WHITE	0	t	1.68	t	30	0	13131924	0.93	14.27	0.7	22	20.385714	1.328571	1	80.31818182	152.7647059	97.29411765	104.25	19.90909091	37.1	96.36363636	120	3	NA	0	NA	33.8	10.4	439	16.8	4.2	18	24	21	9.6	102	1.8	120	142
13090296	31668469	21780874	4	23761	13090296	M	8/8/2145	1.803472222	34.59712693	OTHER	1	t	1.82	t	0	1	13090296	0.146	6.059	0.6292	10	9.629688	0.232041	0	82.65517241	174.7142857	129.5714286	133.0606061	18.81666667		91.92857143	164.2857143	3	NA	0	NA	35.9	12.3	80	7.3	3.8	16	10	8	8.5	91	0.5	132	126
12126715	32768025	21025895	2	16393	12126715	M		9.688888889	52.34058286	WHITE	0	t	3.24	t	30	0	12126715	0.483	8.0385	2.3086	4	3.48198	0.209218	0	77	144.0909091	82.22727273	96.04545455	19.27272727	36.178	97.54545455	93	1	NA	0	NA	44.1	14.5	222	11.5	3.7	10	22	13	8.6	105	0.7	92	138
12478513	31920220	29897922	4	19151	12478513	F	24/2/2112	17.93680556	57.80429931	UNKNOWN	0	t	10.17	t	30	0	12478513	0.36	17.1	0.36	49	47.5	1	1	90.72	93.95833333	53.83333333	62.83333333	20.3	37.175	97.2	81.41666667	3	NA	0	NA	26.3	8.1	278	16.3	2.3	18	21	25	7.2	98	0.4	65	135
12769244	35092097	21023771	5	21461	12769244	M		28.56041667	35.20569315	OTHER	0	t	17.47	t	30	0	12769244	0.054	1.323	0.378	4	3.5	0.142857	0	120.3703704	101.08	57.36	67.52	25.46153846	36.53142857	94.7037037	85.83333333	3	NA	0	NA	33.4	11.2	54	1.8	2.7	12	18	38	7	98	2.2	70	127
11887799	32689313	21171145	2	14571	11887799	F		2.783333333	76.66204774	WHITE	0	t	0.94	t	30	0	11887799	0.4785	15.1635	0.693	23	21.880952	0.690476	1	92.43478261	136.7619048	76.38095238	89.57142857	22.39130435	38.1	96.34782609	135	4	NA	0	NA	32.6	11.1	250	14.7	NA	14	22	12	9.3	100	0.5	98	138
10494275	37369074	24763128	4	3671	10494275	M		8.56875	41.3062106	WHITE	0	t	6.91	t	30	0	10494275	1.82	10.12	1.31	9	7.725191	1.389313	0	70.39130435	104.8461538	53.46153846	68.19230769	14.80769231	37.20714286	96.66666667	95.6	3	NA	0	NA	25.7	8.6	180	11.2	2.9	11	24	17	8.1	101	0.6	94	135
13129329	32482524	23992308	4	24064	13129329	M		48.21805556	58.19645301	HISPANIC/LATINO	-	CENTRAL	AMERICAN	0	30	0		30	0	13129329	0	17.65	0.82	21.756098	21.52439	0.231707	1	107.5	124.4615385	65.46153846	81.28205128	23.675	37.30222222	97.76315789	331.85	4	NA	0		24.7	8.3	72	19.4	3.2	19	15	33	8.3	104
12487738	32170791	29507999	4	19216	12487738	M		15.5875	60.56981056	WHITE	0	t	11.61	t	30	0	12487738	1.17	5.1	5.14	1	0.992218	0.227626	0	91.59259259	109.4230769	68.26923077	77.46153846	21.44642857	37.37421053	96.03703704	115	3	NA	0	NA	45.2	14.8	129	8.2	3.5	15	22	14	8.3	103	1.2	104	140
12515419	37830595	20488323	4	19436	12515419	F		3.214583333	50.06588486	WHITE	0	t	1.42	t	30	0	12515419	0.0545	10.3659	0.2725	38	38.04	0.2	1	103	103.325	59.2	68.925	21.04545455	37.0675	95.13636364	108.5	3	NA	0	NA	30.2	9.7	297	8.3	NA	11	19	12	6.8	106	0.9	85	137
12515419	30261003	26788611	2	19437	12515419	F		4.438194444	50.3711543	WHITE	0	f	0.8	t	30	0	12515419	0.1104	8.5928	0.414	21	20.755556	0.266667	1	111.2105263	104.9411765	58.11764706	68.05882353	26.31578947	37.836	93.89473684	98	3	NA	0	NA	33	10.8	244	9.2	2.8	15	18	12	7.3	102	0.8	98	136
10572186	37672917	28393903	2	4275	10572186	F	22/12/2129	5.648611111	80.08988333	WHITE	0	t	1.91	t	30	0	10572186	0.155	1.612	1.178	2	1.368421	0.131579	0	73.95652174	131.9473684	76.63157895	89.63157895	12.43478261	36.4	96.65217391	93	2	NA	0	NA	29.2	10	60	3.1	2.2	6	31	5	7.7	101	0.3	93	134
13234429	36184012	21137619	2	24919	13234429	F		12.91805556	71.96936993	ASIAN	-	CHINESE	0	f	30	0	30	0	13234429	0.56	6	1.77	3.824859	3.508475	0.316384	0	75.14285714	116.3870968	61.83870968	80.62068966	17.23214286		97.25	121.3636364	2	NA	0	NA	30.7	9.4	89	8.7		13	23	17	8.3	102	0.8
13234429	30238352	29725042	3	24918	13234429	F		5.720138889	66.08852776	ASIAN	-	CHINESE	0	t	30	0	30	0	13234429	0.2911	6	0.3337	20.106383	19.234043	0.87234	1	81.19047619	100.1	51.9	63.45	22.95238095	36.25833333	96.95238095	159.25	4	13234429	1	9	33.4	11	167	7.1	3.6	12	21	11	7.5	108	0.8
12620045	31554459	24080996	3	20269	12620045	F	3/10/2130	9.001388889	84.37438648	OTHER	0	t	5.04	t	30	0	12620045	1.6762	24.4205	2.5721	10	9.494382	0.651685	0	62.08	117.7083333	44.75	64.95652174	16.63461538	36.75285714	97.92	109	1	NA	0	NA	31.4	9.9	248	23.2	NA	10	27	44	9	105	0.8	84	143
11720780	33965920	28625725	7	13329	11720780	F	22/2/2133	25.43402778	77.37817012	WHITE	0	t	4.54	t	30	0	11720780	0.38	4.788	1.456	4	3.288462	0.260989	0	104.9666667	105.3	53.4	64.63333333	28.03333333	37.005	96.36666667	162.2	3	NA	0	NA	24.1	7.8	32	7.6	2.2	21	11	29	6.1	97	0.6	88	129
10617807	30293844	26386337	7	4643	10617807	M	18/5/2135	1.690972222	86.3721182	UNKNOWN	1	t	0.98	t	0	1	10617807	0.9982	14.49	0.5474	28	26.470588	1.823529	1	87.42105263	94.88235294	52	64.44117647	26.76315789	34.89666667	82.38461538	75.33333333	4	NA	0	NA	42.9	13.4	109	14.1	1.8	24	5	28	8.4	111	0.3	52	142
13317822	31308722	20744754	4	25626	13317822	F		6.28125	82.53198176	WHITE	0	t	1.1	t	30	0	13317822	0.2938	9.831	1.1074	9	8.877551	0.265306	0	78.57142857	111.3875	56.1875	72.6125	24.06410256	36.66666667	97.28947368	127.05	2	NA	0	NA	23	7.8	109	11.1	NA	9	22	12	8.3	105	0.5	120	136
11500075	37016646	29528054	5	11618	11500075	M	21/10/2130	10.50833333	65.09101272	WHITE	0	t	10.53	t	30	0	11500075	0.63	4.48	1.94	3	2.309278	0.324742	0	54	116.3571429	71.57142857	84.85714286	14.375	36.76833333	94.45454545	131.75	1	NA	0	NA	39.2	13.2	161	7.2	NA	10	24	19	9.4	107	0.9	104	143
10921546	31959806	29159149	2	7003	10921546	M	25/10/2124	4.699305556	59.80440198	WHITE	1	t	1.91	t	3	1	10921546	0.472	4.661	0.455	11	10.243956	1.037363	0	83.34615385	119.92	67.08	79.96	22.30769231	36.66857143	95.53846154	87	2	NA	0	NA	25.8	8.7	81	5.9	2.5	16	15	3	7.7	98	0.4	82	132
10485057	34225793	27498586	2	3603	10485057	F	15/10/2168	2.525694444	61.59449739	WHITE	0	f	0.78	t	30	0	10485057	0.7084	14.1036	1.1431	13	12.338028	0.619718	1	105.0555556	115.1176471	56.94117647	70.29411765	14.41176471	36.4725	98.41176471	105.2	2	NA	0	NA	29.2	13.5	489	16.1	2.8	13	23	13	8.2	101	0.5	104	139
12025572	39981921	26900502	2	15620	12025572	F		6.083333333	70.22870111	WHITE	0	t	1.05	t	30	0	12025572	0.524	9.8512	2.5938	4	3.79798	0.20202	0	98.6	111.2258065	55.51612903	72.5483871	16.56451613		98.13333333	145	3	NA	0	NA	25	8.3	210	13	NA	11	22	11	8.1	106	0.4	133	136
11867852	35847712	22503315	7	14406	11867852	F		4.514583333	46.84625019	BLACK/AFRICAN	AMERICAN	0	t	1.53	30	0	0	11867852	0.1378	9.4794	1	10.800988	10.646226	0.154762	0	91.68	109.125	70.45833333	78.83333333	20.625	36.10142857	97.72	123.5	3	NA	0	NA	26.3	8.8	271	9.8	3.9	15	16	10	7.1	97	0.5	82
10947415	34704061	23394601	2	7227	10947415	F		11.78472222	55.87036091	WHITE	0	t	5.73	t	30	0	10947415	0.45	13.35	1.2	12	11.125	0.375	0	99.63636364	147.5789474	65.89473684	84.10526316	23.04545455	37.066	93.27272727	124.8	3	NA	0	NA	29.6	11.2	461	15	2.3	19	15	73	8.2	94	0.9	105	130
10600115	36946789	25117868	3	4507	10600115	M	20/6/2150	20.71388889	68.40943653	UNKNOWN	1	f	3.5	t	17	1	10600115	0.95	17.58	0.19	98	92.526316	5	1	83.04166667	98.84	60.16	69.08	17.16	36.76285714	99.2	89.5	3	NA	0	NA	20.6	5.9	259	13.5	2.7	8	17	47	7.6	128	1.5	68	153
10600115	33791778	27876015	7	4506	10600115	M	20/6/2150	81.59027778	67.95822313	UNKNOWN	0	t	17.57	t	30	0	10600115	0.12	10.76	0.7	16	15.371429	0.171429	1	89.15625	125.1212121	63.3030303	80.39393939	20.05714286	36.75363636	99.65625	93.4	2	NA	0	NA	19.1	6.5	23	9.6	2.1	26	16	113	5	97	5.8	77	140
11609660	38739513	24656035	2	12486	11609660	F		2.921527778	42.09452355	WHITE	0	f	1.23	t	30	0	11609660	0.7648	20.076	2.6051	8	7.706422	0.293578	0	85.95833333	114	73.23809524	82.28571429	19.25	36.435	98.95454545	118.5	3	NA	0	NA	36.2	12	457	18.7	3.4	11	17	13	9.8	97	0.5	80	128
10797854	39776154	22175577	3	5967	10797854	M		1.9375	60.66806095	WHITE	0	t	1.18	t	30	0	10797854	1.23	13.9	0.54	28	25.740741	2.277778	1	75.92592593	143.4166667	76.5	91.54166667	16.40740741	36.68923077	95.66666667	179.75	3	NA	0	NA	28.4	9.2	223	11.7	3.4	10	22	14	8.6	100	0.7	157	133
10434069	38019657	26500766	6	3225	10434069	F		7.10625	54.48098247	OTHER	0	f	2.04	t	30	0	10434069	0.585	6.12	0.7725	9	7.92233	0.757282	0	101.9230769	92.44	54.52	62	14.69230769	37.09333333	99.30769231	91	3	NA	0	NA	25.4	8.5	54	6.2	3	14	29	23	8.1	94	0.7	71	133
10434069	31825620	20753846	3	3224	10434069	F		3.494444444	54.43567195	OTHER	0	t	1.76	t	30	0	10434069	0.3072	5.0432	1.024	5	4.925	0.3	0	100.2692308	95.33333333	57.16666667	65.33333333	11.5	36.53142857	99.76923077	118	2	NA	0	NA	27.7	9.5	56	6.4	2.7	16	24	32	7	93	0.8	87	131
12160317	30691663	23222926	2	16701	12160317	F		12.47222222	39.77268024	UNKNOWN	0	t	7.49	t	30	0	12160317	1.24	13.25	1.83	8	7.240437	0.677596	0	97.2	101.2857143	66.42857143	78.6	23.56	37.68	98.32	121.4444444	4	NA	0	NA	42.1	14.7	145	11.5	3.4	9	11	8	7.4	102	0.6	86	134
12022448	38386409	29943254	2	15599	12022448	F	12/8/2160	0.988888889	58.61121196	WHITE	1	t	1.06	t	0	1	12022448	0.6298	8.0936	4.2746	2	1.893417	0.147335	0	72.66666667	114.0740741	63.11111111	76.21428571	20.2962963	36.78	98.91666667	131.3333333	3	NA	0	NA	12.1	4.1	86	9.4	NA	13	8	13	3.5	97	0.5	101	137
10418763	33552642	26253212	3	3129	10418763	M		17.2875	61.69919396	WHITE	0	f	4.71	t	30	0	10418763	0.464	5.96	1.48	4	4.027027	0.313514	0	86.91666667	132.6666667	65.76190476	80.85714286	22.625	36.70333333	94.66666667	135	2	NA	0	NA	32.8	11.2	138	6.7	NA	15	25	24	7.9	104	2.4	118	141
11845273	35092276	25875226	2	14215	11845273	F		1.429166667	47.62115118	WHITE	0	t	0.32	t	30	0	11845273	0.2508	2.2044	1.7864	1	1.23399	0.140394	0	67	142.2857143	86	98.71428571	12.5	36.522	97.5	121	0	NA	0	NA	26.3	8.3	129	4.4	NA	16	24	3	8.4	98	0.6	85	134
11845273	33353672	28689983	2	14216	11845273	F		3.048611111	47.79783769	WHITE	0	f	1.06	t	30	0	11845273	0.1716	2.3634	1.3143	2	1.79822	0.130564	0	68.13043478	114.0434783	75.60869565	84.82608696	10.30434783	36.93714286	95.60869565	136.5	1	NA	0	NA	20.7	6.2	105	3.1	3	10	24	7	7.9	105	0.5	84	140
12986731	33155235	24001278	4	22999	12986731	F	2/7/2186	6.467361111	63.48304374	WHITE	1	f	2.41	t	1	1	12986731	0.3645	6.7959	0.8748	8	7.768519	0.416667	0	101.3409091	104.4146341	67.97560976	76.46341463	20.34090909	36.43333333	98.7804878	240.7142857	4	12986731	1	9	28.8	8.7	141	8.1	3.7	19	16	62	8.7	98	3.2	163	133
12986731	30157987	24524547	4	22998	12986731	F	2/7/2186	7.588194444	61.81056243	WHITE	0	t	3.88	t	30	0	12986731	0.177	10.9032	0.6432	17	16.951493	0.275187	1	58.77272727	110	54.80952381	67.9047619	23.95	36.831	99.95454545	314.21875	3	12986731	1	9	25.5	8.3	163	11.8	3.3	18	12	42	7.2	99	2.8	188	128
11814192	32302167	21092988	3	14000	11814192	F		3.884722222	63.5089681	WHITE	0	t	2.75	t	30	0	11814192	0.3969	6.9417	0.7533	10	9.215054	0.526882	0	115.1428571	117.037037	50.96296296	64.7037037	23.42857143	37.06285714	96.25	106.25	3	NA	0	NA	31.7	10.2	196	8.1	3.3	15	15	33	7.3	109	1.5	93	141
12322492	30968746	25613507	3	17886	12322492	M	7/12/2118	3.884722222	82.49795942	WHITE	0	f	0.89	t	30	0	12322492	0.1856	4.1088	1.9008	2	2.161616	0.097643	0	102.0526316	121.4117647	57.29411765	75.27777778	21.05263158	35.932	98.36842105	141	3	12322492	1	9	31.3	10.5	201	5.3	NA	15	24	30	9.2	94	2.2	94	131
12322492	30029827	28691692	3	17885	12322492	M	7/12/2118	4.608333333	82.4492151	WHITE	0	f	0.8	t	30	0	12322492	0.3519	4.7403	1.6422	3	2.886555	0.214286	0	92.05	130	62.47368421	78.63157895	18.65	36.235	97.7	93.5	2	12322492	1	9	26.8	9.2	201	5.8	NA	13	25	29	9	85	2.4	86	120
11658851	38969512	26092324	3	12869	11658851	M	29/8/2167	5.630555556	81.52045212	WHITE	0	t	0.62	t	30	0	11658851	0.708	20.768	1.416	15	14.666667	0.5	1	105.3333333	113.5714286	63.28571429	75.28571429	20.35714286	36.57285714	96.42857143	106.6666667	3	11658851	1	9	23.8	7.9	175	18.9	2.7	15	18	45	7.2	108	2.3	87	139
13278181	36461975	28109541	2	25277	13278181	F		7.351388889	22.48255867	WHITE	0	t	3.67	t	30	0	13278181	0.3366	9.6186	0.1938	51	49.631579	1.736842	1	100.44	97.41666667	52.95833333	62.95833333	22.48	37.69272727	97.84	89	3	NA	0	NA	27.2	9.6	84	6.4	3	8	17	9	6.8	111	0.5	83	139
10125047	37629882	26680668	4	908	10125047	F		13.59375	78.04720911	WHITE	0	t	13.61	t	30	0	10125047	0.096	5.952	0.288	21	20.666667	0.333333	1	78.83333333	130.88	62.56	85.06	15.90384615	36.415	95.75	130	3	10125047	1	9	31.7	10	358	6.4	3.6	10	32	17	7.3	105	0.6	130	143
11000183	35057934	28372835	3	7602	11000183	F	28/11/2165	51.38055556	69.76608644	WHITE	1	t	2.6	t	30	0	11000183	0.27	5.72	0.09	67	63.555556	3	1	86.125	146.3333333	68.08333333	84.79166667	23.91304348	36.76857143	96.08333333	203.4	2	NA	0	NA	30.9	9.3	157	6.1	3.1	12	29	11	8	94	0.7	197	133
12785009	37930196	24271594	5	21575	12785009	F	2/9/2166	5.743055556	61.65423708	WHITE	1	t	5.77	t	0	1	12785009	1.0206	12.201	0.6318	21	19.311491	1.615385	1	72.6969697	125.8166667	79.56666667	88.61290323	20.56944444		97.23333333	162.5	3	NA	0	NA	43.2	14.3	206	7.6	3.4	8	21	30	8.1	99	0.3	140	134
12436454	31700014	27973870	3	18813	12436454	M		13.32083333	55.69732602	WHITE	0	t	7.18	t	30	0	12436454	0	18.36	1.3	14	14.123077	0	1	93.12	106.44	70.56	79	22.32142857	36.9	94.88461538	128.4	3	NA	0	NA	37.5	12.1	144	21.1	3.4	7	25	17	7.8	107	0.8	123	139
12090235	38595092	20586411	3	16065	12090235	F		9.836111111	39.03791436	BLACK/AFRICAN	0	t	2.85	t	30	0	12090235	0.2093	7.6622	1.0465	8	7.321739	0.2	0	89.93103448	108.1428571	66.46428571	75.57142857	19.20689655	37.46857143	99.5862069	86	2	NA	0	NA	33.3	10.5	163	9.1	NA	15	17	5	9.2	107	0.6	86	135
10884708	35456960	25005846	4	6687	10884708	F	15/9/2172	4.030555556	48.41357496	ASIAN	-	CHINESE	0	t	30	0	30	0	10884708	1.32	0	1.23	1.276423	0.203252	1.073171	0	100.0416667	93.33333333	62.16666667	69.16666667	20.79166667	36.63	97.16666667	157.2	3	NA	0	NA	25.5	8.5	287	2.8	2.8	11	24	11	6	81	0.5
10606917	38397491	24769156	3	4546	10606917	M		6.193055556	67.59853406	WHITE	0	t	3.86	t	30	0	10606917	0.36	21.2175	0.8775	25	24.179487	0.410256	1	89.85365854	122.2790698	53.65116279	73.09302326	20.37804878	36.85333333	96.75609756	153.9444444	3	NA	0	NA	23	7.9	125	12.7	NA	10	21	18		106	1	160	136
11751604	31405563	22228575	2	13590	11751604	M		2.077777778	82.84106344	WHITE	0	t	2.08	t	30	0	11751604	0.243	2.247	0.384	6	5.851563	0.632813	0	66.56	125.6666667	63.5	77.66666667	16.08	36.285	98.08	130.5	3	11751604	1	9	25.9	8.4	135	3	NA	10	21	27	8.2	102	1.4	78	135
12855113	39135241	22613876	3	22041	12855113	F		17.62708333	86.76036155	UNKNOWN	0	t	8.26	t	30	0	12855113	0.51	14.61	0.91	17	16.054945	0.56044	1	74.69117647	110.7058824	64	75.07352941	15.70491803	36.95	95.08333333	120	3	NA	0	NA	30.8	9.7	225	14.9	NA	12	26	18	8.2	98	0.7	101	132
12590185	31738528	27663284	2	20014	12590185	M		8.890972222	47.75208317	WHITE	0	t	2.27	t	30	0	12590185	0.3652	14.0602	1.8426	8	7.630631	0.198198	0	87.85714286	113.6551724	57.51724138	74.5862069	17.45	37.03666667	98.57142857	125.1538462	3	NA	0	NA	29.5	10.3	162	8.7	NA	10	22	16		106	0.9	128	138
11652675	39821225	29286845	2	12805	11652675	F		5.403472222	45.26122726	WHITE	-	EASTERN	EUROPEAN	0	30	0		30	0	11652675	0	2.08	0.02	104	104	0	1	91.375	107.1025641	70.87179487	82.15384615	13.52083333	37.136	99.48	107.6	4	NA	0		22.8	7.4	84	2.1	2.6	10	18	21	6.8	103
12934423	33341544	21323167	2	22598	12934423	M		6.277083333	68.39782414	UNKNOWN	0	t	4.32	t	30	0	12934423	0.25	7.33	2.84	3	2.580986	0.088028	0	71.13333333	111.7333333	53.66666667	70.26666667	15.16129032	37.00857143	95.06666667	129.1481481	3	NA	0	NA	32.8	11	77	10.7	NA	14	24	16	8	106	1	112	138
11383018	39452683	25780991	2	10741	11383018	M	30/9/2177	9.959722222	88.72179032	WHITE	1	t	6.51	t	3	1	11383018	0.007	0.364	0.315	1	1.155556	0.022222	0	92.74193548	115.72	55.08	70.12	21.89655172	36.34625	95.53333333	149	4	11383018	1	9	25.9	8.9	47	0.6	3.1	15	17	41	8.6	97	1.2	144	134
10812451	33684587	20221800	3	6091	10812451	F	10/2/2143	21.45069444	75.05299188	WHITE	1	t	10.84	t	0	1	10812451	0.026	0.598	0.078	8	7.666667	0.333333	0	125.7692308	102.734375	58.65625	71.38571429	19.88157895	36.77666667	96.10810811	270.8333333	3	10812451	1	9	33.3	11.1	56	0.5	2.5	14	19	48	6.8	108	1.4	277	141
10661237	39350397	22962040	4	4964	10661237	F	12/4/2135	10.25625	77.7305241	BLACK/AFRICAN	AMERICAN	0	t	2.28	30	0	0	10661237	0.31	11.0375	1	12.201613	11.86828	0.333333	1	62.31818182	116.8703704	70.07407407	86.24074074	17.28846154	36.18	97.68	146.5	3	NA	0	NA	24.4	8	275	12.5		11	23	23	7.4	108	1.3	127
12429112	38812942	29839195	2	18749	12429112	F	6/2/2179	16.98125	52.03804852	WHITE	0	t	2.2	t	21	1	12429112	0	17.18	0.72	24	23.861111	0	1	111.72	95.70833333	61.45833333	69.29166667	15.6	36.60285714	95.66666667	81	3	NA	0	NA	28.1	8.4	445	17.9	NA	20	26	18	8.3	98	0.7	81	139
12278215	38308520	25217352	2	17574	12278215	F		7.392361111	76.02820618	WHITE	0	t	1.1	t	30	0	12278215	0.0207	6.6171	0.2415	27	27.4	0.085714	1	81.09677419	117.8333333	57.16666667	76.63636364	19.19354839	36.77857143	95.70967742	153.5	2	NA	0	NA	31.1	10.4	246	5.7	NA	10	28	11	9.1	105	0.9	126	141
10314359	35807484	22713099	3	2398	10314359	M		2.086805556	28.19796715	WHITE	0	f	1.14	t	30	0	10314359	0.37	11.96	4.97	2	2.406439	0.074447	0	105.0857143	115.25	68.28125	81.5	18.67647059	36.64833333	95.6	96	3	NA	0	NA	32.9	11.5	231	15.1	2.2	12	16	12	6	105	0.8	86	135
10314359	30481610	29423991	2	2397	10314359	M		42.43888889	27.67420102	WHITE	0	t	33.43	t	30	0	10314359	0.93	13.69	0.97	15	14.113402	0.958763	1	124.8666667	143.137931	93.10344828	101.7333333	28.41666667	38.44846154	94.7	164.25	4	NA	0	NA	46	15.5	206	15.8	3.7	18	15	10	6.8	100	0.7	141	137
10071403	39745360	29057225	6	492	10071403	M		9.217361111	69.85867536	WHITE	0	t	6.9	t	30	0	10071403	0.73	6.16	1.26	5	4.888889	0.579365	0	73.7826087	116.3777778	59.24444444	74.4	19.53061224	36.77833333	98.04444444	86.5	2	NA	0	NA	38	12.9	189	8.4	3.1	13	20	11	8.6	103	0.7	84	135
10790860	36818107	25585966	3	5914	10790860	M	10/11/2201	21.93333333	88.25101713	WHITE	0	f	21.84	t	30	0	10790860	1.192	11.6071	1.3559	9	8.56044	0.879121	0	88.16	113.5416667	51.875	66.20833333	32.78846154	36.85714286	92.64	117.6	3	10790860	1	9	33.5	11.3	254	14.9	NA	17	26	22	8.2	102	1.1	112	142
10790860	33272807	20065759	4	5917	10790860	M	10/11/2201	7.658333333	88.83354757	WHITE	1	f	7.76	t	0	1	10790860	0.7812	8.379	1.6416	6	5.104167	0.475877	0	94.35714286	107.0892857	52.32142857	68.85185185	26.0483871	36.21666667	95.72413793	142.25	4	NA	0	NA	32.7	9.9	107	4.1	3.1	12	20	68	6.9	110	1.7	107	143
10790860	31866472	29525186	2	5915	10790860	M	10/11/2201	6.980555556	88.46754975	WHITE	0	f	2.86	t	30	0	10790860	0.8721	12.1788	1.6677	8	7.302752	0.522936	0	68.07692308	119.8	46.84	63.92	28.80769231	36.73	95.11538462	108.6666667	2	10790860	1	9	22.3	7	317	15	NA	14	25	24	8.3	97	1.2	102	133
10790860	31538605	26611769	2	5916	10790860	M	10/11/2201	19.125	88.51604119	WHITE	0	f	11.19	t	30	0	10790860	0.589	16.302	1.672	10	9.75	0.352273	0	71.03846154	119.0740741	48.74074074	75.26785714	24.64814815	37.43125	99.23076923	150.75	3	10790860	1	9	24.8	7.5	359	14.9	2.2	14	23	55	7.8	101	1.3	128	137
10790860	31084307	25487744	7	5913	10790860	M	10/11/2201	9.661111111	85.70002012	WHITE	0	f	9.63	t	30	0	10790860	0.5535	9.6555	1.6125	6	5.987907	0.343256	0	77.91176471	98.4	43	70.6969697	23.67142857	36.7975	99.47058824	154	3	NA	0	NA	22.7	7.3	339	10.9	2.8	16	20	46	8.3	108	1.1	107	141
10584116	33170750	27590171	2	4378	10584116	M	3/7/2170	2.118055556	66.31650058	WHITE	0	t	2.13	t	30	0	10584116	0.6402	7.6727	1.1155	7	6.878261	0.573913	0	80.92857143	118.4814815	59.74074074	76.25925926	15.375	36.27363636	99.92857143	118.6666667	3	NA	0	NA	25.8	8.5	373	9.7	3.2	10	25	22	8.5	95	0.5	100	130
13047359	36354456	27581224	2	23435	13047359	M	26/9/2126	5.694444444	64.33723752	WHITE	0	t	2.2	t	30	0	13047359	0.7875	15.6975	0.98	17	16.017857	0.803571	1	77.5483871	133.3448276	70.31034483	90.06896552	20.59677419	36.91285714	96.3	180.8571429	3	NA	0	NA	42.2	14	198	17	NA	14	22	19	8.8	98	0.9	160	137
12236130	37603649	20464555	3	17260	12236130	M	20/6/2144	3.009722222	63.46130184	UNKNOWN	1	t	3.14	t	0	1	12236130	1.242	10.8945	1.296	9	8.40625	0.958333	0	97.4	101.0357143	56.17857143	72	25.2037037	36.44454545	92.64	100075	3	NA	0	NA	22	6.9	39	12.8	4.4	30	17	55	9.6	96	2.8	54	139
10923536	39723174	28698367	3	7028	10923536	M	7/2/2155	21.94722222	59.74041001	WHITE	0	f	3.03	t	30	0	10923536	0.1817	5.133	0.1185	45	43.316456	1.533333	1	55.60869565	109.7727273	65.36363636	76.39130435	14.29166667	35.74428571	96.86956522	157.5	3	NA	0	NA	27.1	8.4	181	7.9	3.6	10	32	21	8.2	100	0.8	124	141
10923536	30922279	20396115	5	7031	10923536	M	7/2/2155	7.302777778	60.0801353	WHITE	1	f	7.44	t	0	1	10923536	0.274	26.5232	0.427	63	62.115222	0.641686	1	101.5428571	101.6617647	53.92647059	68.66666667	20.30555556	37.6	97.6	101.4	4	NA	0	NA	24.5	8.1	297	27.4	2.4	16	18	34	7.9	101	1.2	79	132
10923536	30612011	21292765	4	7030	10923536	M	7/2/2155	12.84097222	59.86683494	WHITE	0	f	12.83	t	30	0	10923536	0.108	5.076	0.162	32	31.333333	0.666667	1	85.83333333	110.68	67.52	79.14285714	14.96	36.5	94.39285714	200	3	NA	0	NA	28.7	9.3	231	5.4	NA	8	38	17	8.6	94	0.6	181	139
13029332	37147259	24947644	2	23290	13029332	M		4.566666667	67.97924633	WHITE	0	t	2.22	t	30	0	13029332	0.55	10.97	1.63	7	6.730061	0.337423	0	88.14814815	111.15	53.23333333	70.3	22.44444444	36.496	97.81481481	111.7272727	4	NA	0	NA	28.9	9.6	83	13.4	NA	10	24	14	8.4	105	0.8	97	137
10665897	34149318	21557561	3	4991	10665897	F	5/1/2190	14.68125	76.94039462	BLACK/AFRICAN	AMERICAN	0	t	1.98	24	1	1	10665897	0.89	10.59	0	24.425532	22.531915	1.893617	1	73.96774194	137.6	50.68	71.56	15.29032258	37.30142857	98.48387097	185.75	4	10665897	1	9	32	9.6	128	12.2		29	17	89	8.3	96	7.4	241
13142166	34196724	21649104	3	24170	13142166	M	19/3/2174	9.988888889	86.18518734	OTHER	1	t	8.67	t	0	1	13142166	0.4901	15.6663	0.7267	22	21.55814	0.674419	1	86.71875	85.015625	56.6875	63.109375	16.47619048	36.35857143	99.41269841	157.1666667	3	NA	0	NA	25.3	8.3	131	16.2	1.5	12	15	77	6.2	108	2	125	136
11583280	31579509	26823089	2	12286	11583280	F		11.17361111	65.68530477	WHITE	-	RUSSIAN	0	t	30	0	30	0	11583280	1.144	9	2.717	3.842105	3.421053	0.421053	0	74.2173913	130.5	56.4	74.25	21.60869565	36.88	93.60869565	97	3	NA	0	NA	31.1	10.9	197	13		13	21	16	8.2	113	1.5
10708073	36549449	26417507	2	5333	10708073	F	10/10/2119	2.797222222	74.12475085	BLACK/AFRICAN	AMERICAN	0	f	1.01	30	0	0	10708073	0.3696	11.418	1	8.754902	8.480392	0.27451	0	68.88	128.08	64.2	79.32	21.34	35.815	97.88	93.25	4	10708073	1	9	33.4	10.7	502	13.2		17	21	21	8	100	1.3	87
10708073	33969598	23310234	2	5332	10708073	F	10/10/2119	12.07291667	73.96543677	BLACK/AFRICAN	AMERICAN	0	t	4.22	30	0	0	10708073	0.3636	7.6659	1	8.486049	8.101776	0.384274	0	92.77142857	125.53125	70.09375	83.96875	21.60294118	35.916	94.4	137	4	10708073	1	9	19.7	5	541	10.1	2.7	17	23	19	5.2	96	1.4	92
11485342	39438112	27251395	3	11533	11485342	M		4.901388889	69.71983096	WHITE	0	t	4.9	t	30	0	11485342	0.86	11.34	0.83	15	13.662651	1.036145	1	79.91428571	102.25	49.77777778	62.57142857	13.25	37.01571429	98.68571429	175.8571429	1	NA	0	NA	22.2	7.5	85	11.9	2.3	19	26	67	7.9	91	6.6	169	134
13180432	35418371	29181730	3	24460	13180432	F		5.145833333	77.76233703	WHITE	0	t	2.45	t	30	0	13180432	0.26	3.99	1.13	4	3.530973	0.230088	0	76.28125	110.25	63.90625	80.4375	14.46875	35.75615385	98.53125	122.8235294	3	NA	0	NA	25.1	8.3	73	5.6	NA	11	20	8	8.4	100	0.4	128	129
11867957	36477847	23539374	2	14408	11867957	M	20/7/2167	2.674305556	83.35278459	WHITE	0	f	2.63	t	30	0	11867957	0.5376	9.2288	1.2992	8	7.103448	0.413793	0	89.88461538	107.44	54.92	67.4	19.16666667	36.87	99.76923077	170.4	2	NA	0	NA	24.4	7.3	329	7.9	2.4	16	30	61	8	92	1.1	136	138
11867957	32880488	29273913	2	14407	11867957	M	20/7/2167	15.98819444	82.4318807	UNKNOWN	0	t	15.95	t	30	0	11867957	0.3496	8.3168	0.506	17	16.436364	0.690909	1	81.56	140.25	67.875	85.875	19.92307692	36.805	98.54166667	120	2	11867957	1	9	24.6	7.8	190	9.2	NA	16	27	50	8	96	0.9	163	137
10417530	32074914	22574967	2	3121	10417530	M		26.74791667	83.98562506	PORTUGUESE	0	t	9.47	t	30	0	10417530	0.2142	9.2922	0.5778	16	16.082035	0.370717	1	95.29032258	117.32	68.04	79.875	22.22580645	36.84285714	94.06666667	224.75	2	10417530	1	9	39.5	12.5	162	10.2	NA	17	21	13	8.4	104	0.9	176	138
13284222	32058715	25290902	3	25352	13284222	M		9.120138889	66.72974258	HISPANIC	OR	LATINO	0	t	30	0	30	0	13284222	0.082	7	1.066	6.615385	6.538462	0.076923	0	84.53846154	125.9230769	63.80769231	80.88461538	16.38461538	36.89130435	96	134.0555556	2	NA	0	NA	25.6	9.1	104	8.2		6	27	14	8	104	0.8
12510288	30551860	27752135	3	19405	12510288	F	7/4/2112	19.89791667	83.99014831	WHITE	0	t	19.94	t	30	0	12510288	0.2394	11.7432	0.5922	20	19.829787	0.404255	1	91.51851852	110.3214286	54.17857143	73.57142857	19.31481481	36.27875	96	160	4	NA	0	NA	28.2	9.3	227	11	3.1	11	26	11	8.2	101	0.4	130	137
12088728	35189217	20173639	4	16056	12088728	M		5.080555556	87.99252421	WHITE	0	t	2.17	t	30	0	12088728	0.97	11.51	4.11	3	2.800487	0.23601	0	86.4	109.8	48.36	65.8	20.46153846	37.09545455	99.76	143.5	4	NA	0	NA	31.9	10.7	109	12.3	3	12	19	20	8.2	106	1.6	95	137
11503113	36256638	21586681	3	11642	11503113	F	24/4/2131	7.236805556	59.91839794	WHITE	0	t	2.22	t	30	0	11503113	0.3276	7.8169	0.8281	10	9.43956	0.395604	0	84.80769231	111.462963	57.40740741	74.31481481	17.30769231	36.466	97.03846154	154.5	3	NA	0	NA	21	6.6	146	9.1	1.8	8	17	17	5.2	73	0.9	98	95
11503113	36256638	21586681	3	11642	11503113	F	24/4/2131	7.236805556	59.91839794	WHITE	0	t	2.22	t	30	0	11503113	0.3276	7.8169	0.8281	10	9.43956	0.395604	0	84.80769231	111.462963	57.40740741	74.31481481	17.30769231	36.466	97.03846154	154.5	3	NA	0	NA	21	6.6	146	9.1	1.8	8	17	17	5.2	73	0.9	98	95
12727415	39273729	23625487	4	21139	12727415	M	8/7/2127	7.385416667	60.33723174	BLACK/AFRICAN	AMERICAN	0	t	3.47	30	0	0	12727415	1.134	6.075	1	9.888889	8.333333	1.555556	0	107.1515152	116.875	75.21875	88.4375	18.10294118	37.16625	97	119.6	3	NA	0	NA	41.4	13.8	248	5.7	4.1	10	26	7	8.8	101	0.8	120
12993331	33243115	24909104	8	23045	12993331	F	8/9/2124	10.19513889	67.65884879	WHITE	1	t	7.65	t	3	1	12993331	1.2	11.88	1.22	11	9.737705	0.983607	0	80.54166667	117.3103448	60.4137931	74.21428571	20.15384615	36.79375	98.95652174	132	4	NA	0	NA	21	6.9	263	14.5	3.8	19	21	54	7.1	89	5.8	95	130
12957869	35796444	23498084	8	22797	12957869	F	7/7/2129	28.11111111	64.4350236	WHITE	1	t	6.74	t	0	1	12957869	2.2	14.05	1.01	16	13.910891	2.178218	1	100.52	100.6538462	55.13461538	71.59615385	17.92	36.72142857	97.96	156.25	3	NA	0	NA	26.1	8.9	107	17.4	NA	16	19	64	7.8	93	3.9	125	128
12137189	36697114	28837774	2	16495	12137189	F		22.82152778	81.43843199	WHITE	0	t	11.85	t	30	0	12137189	0.5194	8.3202	0.9212	10	9.031915	0.56383	0	80.23076923	130.0833333	61.79166667	78.33333333	19.05555556	37.13571429	99.19230769	166.75	2	NA	0	NA	25.6	9.1	141	9.8	NA	12	27	16	8.9	105	0.9	160	141
12028875	32713223	24359532	4	15651	12028875	F		5.690972222	41.1096229	UNKNOWN	0	t	5.56	t	30	0	12028875	1.32	10.44	1.69	7	6.177515	0.781065	0	68.36	113.25	55.66666667	68.66666667	25.96296296	36.75	96.68	74.54545455	2	NA	0	NA	26.1	7.3	306	11.5	3.2	17	24	73	8.6	95	2.4	65	134
11188427	34807373	20410126	3	9157	11188427	F	22/10/2133	8.107638889	55.78448368	WHITE	1	t	8.07	t	0	1	11188427	0.5253	9.0125	0.7107	13	12.681159	0.73913	1	65.75	102.5357143	56.17857143	66.03571429	17.734375		99.82758621	203.5	2	NA	0	NA	37.6	12.8	279	10.3	NA	14	16	14	7.6	110	0.8	210	141
12339611	32020844	28924038	4	18045	12339611	F		5.307638889	55.92076509	PATIENT	DECLINED	TO	ANSWER	0	30	0		30	0	12339611	0	10.07	2.2	4.768182	4.577273	0.190909	0	73.73913043	119.7916667	60.95833333	82.04166667	19	37.27142857	97.34782609	132.5	4	12339611	1	9	24.1	7.8	97	9		10	20	9		109
10839295	37257738	29902771	4	6350	10839295	F		4.829861111	84.05952218	WHITE	0	f	2.23	t	30	0	10839295	0.65	35.2	0.63	57	55.873016	1.031746	1	72.48275862	117.7241379	37	63.82758621	18.65	37.05	98.96551724	150	2	NA	0	NA	23.1	7.4	252	32.9	NA	11	25	23	8	102	0.9	118	138
10839295	33622786	28421757	2	6347	10839295	F		2.495138889	79.44662549	WHITE	0	t	0.75	t	30	0	10839295	0.3234	5.0589	1.2804	4	3.951031	0.252577	0	94.36842105	133.9444444	51.33333333	72.05555556	22.89473684	36.968	96.05263158	177	3	10839295	1	9	35.6	12.2	178	7.7	NA	15	26	16	8.5	100	0.8	138	140
10565749	33396048	21155931	4	4229	10565749	F	12/3/2161	5.031944444	75.16820187	WHITE	0	t	5.1	t	5	1	10565749	0.316	7.744	0.316	26	24.506329	1	1	59.72	104.5	44.14814815	59.66666667	17.07142857	36.53	97.95833333	80	3	10565749	1	9	29.8	9.7	311	8.8	NA	12	16	8	7.4	101	0.3	74	130
11477688	34802456	25625744	4	11466	11477688	F	17/3/2133	12.66180556	91.10654466	PATIENT	DECLINED	TO	ANSWER	0	30	0		30	0	11477688	1	12.76	1.16	11.4625	11	0.4625	0	69.10344828	98.67741935	52.29032258	62.32258065	21.72413793	36.23166667	94.85714286	122	4	NA	0		32.3	9.7	379	13.7	3.4	12	32	62	8.7	95
12629437	31561023	22023557	2	20351	12629437	M		8.861111111	71.80426699	WHITE	0	t	2.11	t	30	0	12629437	0	3.45	1.5	2	2.3	0	0	83.96153846	107.0394737	54.21621622	70.48684211	15.73076923	37.22333333	99.04545455	125	3	NA	0	NA	22.3	7.5	752	4.7	2.8	13	15	48	8.2	95	1.4	107	125
11971247	34949472	22867091	2	15207	11971247	F		9.857638889	67.53911174	UNKNOWN	0	t	2.84	t	30	0	11971247	0.9	19.26	0.77	26	25.012987	1.168831	1	105.7692308	148.12	78.12	95.16	24.03846154	37.45875	96.76923077	188.8571429	4	NA	0	NA	27.2	8.6	309	18.6	2.6	17	24	7	8.7	94	0.7	159	134
11407180	33273853	21458245	2	10917	11407180	M		4.440972222	81.18106336	HISPANIC/LATINO	-	PUERTO	RICAN	0	30	0		30	0	11407180	0	11.985	0.423	28.333333	28.333333	0	1	84.72	99.95652174	50.7826087	62.39130435	22.6	37.18	99.12	93.25	3	NA	0		27.4	8.9	127	14.1		15	16	22	7.3	113
10161722	31219818	23515798	4	1168	10161722	M		19.11319444	68.8938474	BLACK/AFRICAN	AMERICAN	0	t	3.19	30	0	0	10161722	0.49	6.14	0	13.8125	12.791667	1.020833	1	78.48	134	58.4	75.56	18.88	36.25818182	98.16	97.67647059	2	NA	0	NA	20.5	6.1	108	7.2		15	6	83	7.4	101	4.6	65
10997073	35476532	29744509	5	7582	10997073	F	11/9/2169	7.947222222	71.45545358	WHITE	-	OTHER	EUROPEAN	0	30	0		30	0	10997073	0	5.3802	0.5418	10.569767	9.930233	0.639535	0	102.36	138.96	81.92	94.16	18.2	37.345	97.72	119	2	10997073	1	9	30.9	9.5	170	4.6	2.7	12	25	12	7	93
11576106	38798019	25200767	2	12216	11576106	M		6.664583333	67.34518415	WHITE	0	t	1.54	t	30	0	11576106	0	12.44	1.72	7	7.232558	0	0	72.92	105.2592593	62.48148148	77.48148148	18.7173913	36.7	98.83333333	141.8947368	2	NA	0	NA	28	9.7	127	9.3	NA	11	21	24	9	108	1	148	138
11999982	32928339	22324288	4	15430	11999982	F	2/10/2142	11.61111111	93.66398716	BLACK/AFRICAN	AMERICAN	0	t	5.72	26	1	1	11999982	0.97	8.78	1	17.727273	15.963636	1.763636	1	93.24	122.826087	65.47826087	79.39130435	18.88	36.59428571	97.88	128.6666667	2	NA	0	NA	28.8	9.1	292	9.5	3.1	13	20	9	8.5	106	0.8	167
10076526	34659580	23108527	8	534	10076526	M		15.90138889	50.087269	UNKNOWN	0	t	8.77	t	30	0	10076526	0.189	4.347	1.027	4	4.232717	0.184031	0	109.96	109.6923077	61	74.34615385	23.90740741	37.74125	95.6	126	4	NA	0	NA	41.3	13.6	341	7.9	2.8	14	18	15	7.6	108	1.2	119	140
11425757	35811931	24642620	6	11060	11425757	F	26/11/2180	18.02083333	62.85352094	WHITE	1	t	14.54	t	4	1	11425757	0.68	3.06	0.8	5	3.825	0.85	0	77.96969697	92.8125	52.1875	64.53125	18.27272727	36.474	97.54545455	113	3	NA	0	NA	11.2	3.5	28	3	2	12	17	42	8.5	94	1	87	124
11166681	38192611	29877040	3	8934	11166681	M		9.86875	69.15019753	WHITE	0	f	4.17	t	30	0	11166681	0.73	10.44	0.26	43	40.153846	2.807692	1	90.25714286	128.2647059	57.17647059	77.5	13.70833333	36.99	99.28571429	208.0333333	3	NA	0	NA	36.2	12.4	241	11.5	4.1	7	18	18	7.5	97	1	104	135
11166681	33445699	26474913	5	8933	11166681	M		11.41736111	68.81182218	WHITE	0	t	2.49	t	30	0	11166681	0.11	6.06	0.08	77	75.75	1.375	1	75.875	118.875	54.91666667	73.83333333	16.5	36.95	96.83333333	203.6590909	3	NA	0	NA	31.5	10.7	213	6.3	2.5	9	20	21	7.6	102	1.4	89	138
10921854	39227216	20564488	2	7008	10921854	M		6.084722222	65.31670022	WHITE	0	t	0.92	t	30	0	10921854	0.8888	17.9376	1.212	16	14.8	0.733333	1	82.2173913	129.2272727	72.72727273	85.31818182	18.17391304	36.822	94.45454545	80.5	3	NA	0	NA	37.9	12	156	11.3	3.5	11	26	31	8.2	101	1.1	72	140
13281197	31241061	20684642	2	25314	13281197	F	3/11/2135	13.12708333	97.79947968	OTHER	0	t	1.23	t	13	1	13281197	0.2356	6.5132	0.8208	8	7.935185	0.287037	0	88.28	110.5416667	51.5	66.375	24.8	36.57666667	91.83333333	96	3	NA	0	NA	32.4	10.5	249	7.6	2.4	13	19	19	7.6	109	1.3	96	139
10802399	33962892	28255575	5	5994	10802399	M		8.036111111	67.49676828	WHITE	0	t	4.99	t	30	0	10802399	0.34	2.822	0.204	16	13.833333	1.666667	1	86.06976744	102.5098039	65.21568627	73.66666667	18.93181818	36.58909091	97.73611111	198.8	3	NA	0	NA	18.2	7.5	16	3.4	3	11	28	38	7.8	96	1.1	167	134
12595468	38228084	27090297	2	20051	12595468	F	14/2/2152	11.67847222	75.08734354	HISPANIC/LATINO	-	PUERTO	RICAN	1	4	1		4	1	12595468	1	10.83	2.33	4.888412	4.648069	0.240343	0	106.8510638	119.225	59.775	76.9	23.66176471	36.84555556	93.14705882	312.2777778	3	NA	0		18.7	6	325	15.7	3.7	15	18	21	8.8	97
11352204	30408119	22696645	2	10510	11352204	M		4.359027778	43.97610891	HISPANIC/LATINO	-	PUERTO	RICAN	0	30	0		30	0	11352204	1	6.81	1.41	5.468085	4.829787	0.638298	0	100.4166667	179.9166667	112.875	128.3333333	18.70833333	37.735	94.52173913	93	3	NA	0		37.9	12.8	132	9.5		13	21	20	7.8	102
10866370	30049356	26097417	2	6551	10866370	M	23/9/2114	3.828472222	82.71815026	WHITE	1	f	2.07	t	0	1	10866370	0.2233	3.586	0.4312	9	8.316327	0.517857	0	64.41666667	102.3043478	42.56521739	58.375	17.54166667	35.48166667	96.125	181.8	2	10866370	1	9	30.4	9.5	120	4.4	NA	11	26	53	7.5	111	1.6	145	146
10218368	31365580	27671636	2	1580	10218368	F	11/2/2122	0.399305556	77.11138163	WHITE	1	t	0.56	t	0	1	10218368	0.837	5.208	1.302	5	4	0.642857	0	95.64516129	144.0617978	78.33146067	92.89361702	25.70422535	36.72	55.86956522	114.5	3	NA	0	NA	14	4.3	143	9.3	NA	24	16	35		96	2.1	336	132
12100260	39966969	25092397	3	16138	12100260	M	22/3/2136	22.03541667	65.02944965	UNKNOWN	0	t	16.76	t	30	0	12100260	0.7434	14.0875	0.8142	18	17.30226	0.913043	1	80.1	113.6410256	56.71794872	73.81578947	22.41666667	37.12461538	96.80487805	148.3636364	3	NA	0	NA	33.6	11.1	224	16.1	2	17	16	76	7.2	101	4.9	139	133
10652480	30561491	22133171	2	4897	10652480	M	16/9/2175	11.00277778	50.44405308	WHITE	0	t	0.94	t	30	0	10652480	0.126	5.355	0.315	17	17	0.4	1	85.86363636	116.3333333	70.33333333	81.33333333	17.14285714	37.10166667	98.95454545	112	1	NA	0	NA	16.7	5.7	47	4.5	NA	6	26	14	7.5	103	0.7	112	133
11493909	31335895	21524927	2	11580	11493909	F	23/1/2192	6.708333333	90.76607062	BLACK/AFRICAN	AMERICAN	0	f	1.77	30	0	0	11493909	0	18.3	3	7.32	7.32	0	0	98.53571429	135.5384615	80	98.03846154	23.60714286	37.061	95.11538462	151.3333333	4	NA	0	NA	20	5.5	157	15.5	2.6	16	16	13	7	96	0.7	138
11493909	30652081	22048764	2	11579	11493909	F	23/1/2192	6.636111111	86.48417594	BLACK/AFRICAN	AMERICAN	0	t	1.74	30	0	0	11493909	0.3672	19.0944	1	23.268293	22.829268	0.439024	1	102.3846154	118.875	58.54166667	72.65217391	22.32	37.13166667	96.03846154	142	3	NA	0	NA	23.2	7.3	269	20.4	4.1	13	21	12	6.8	98	0.7	115
12501011	30609990	28415213	2	19332	12501011	F		10.14791667	77.15502849	WHITE	0	t	5.09	t	30	0	12501011	0.94	9.98	0.68	16	14.676471	1.382353	1	71.12	113.4166667	55.83333333	72.79166667	17.28	36.90666667	96.2	135	1	NA	0	NA	33.4	12.2	191	8.5	3.6	12	13	3	7.5	86	0.4	69	118
11222720	36658048	26373475	3	9462	11222720	M	26/1/2117	25.64097222	81.86774089	WHITE	0	t	16.95	t	30	0	11222720	0.7224	15.3768	1.0148	16	15.152542	0.711864	1	65.8	117.75	57.33333333	71.875	21.2	37.64142857	95.04	127.3333333	3	NA	0	NA	44.4	14.7	198	14.8	4.3	16	25	17	8.8	99	0.8	134	136
10192402	30210602	23507439	2	1370	10192402	M	18/9/2184	7.227083333	91.19803841	WHITE	0	t	4.38	t	30	0	10192402	0.49	6.02	1.27	5	4.740157	0.385827	0	75.29411765	121.6428571	64.17857143	76.57142857	17.61764706	36.46333333	97.08823529	165.3333333	2	NA	0	NA	36.1	11.6	135	5.9	NA	12	21	16	9.2	101	1.1	122	136
11607453	39324889	24156361	6	12463	11607453	M	13/11/2141	14.03194444	94.50911367	WHITE	0	f	5.65	t	30	0	11607453	0.4004	8.4084	0.273	32	30.8	1.466667	1	76.44	120.173913	63.17391304	76.7826087	23.84	36.72	94.68	156.6666667	2	11607453	1	9	32.4	11.5	91	7.5	NA	16	21	36	8	95	1.6	140	130
10621049	38936957	25587644	3	4656	10621049	F		12.71736111	81.97287772	WHITE	0	t	5.58	t	30	0	10621049	0.6375	6.4685	1.19	6	5.435714	0.535714	0	82.45714286	113.7878788	65.78787879	75.75757576	18.375	37.7225	96.69444444	124.5714286	3	10621049	1	9	49.1	16.1	143	8.1	NA	13	32	17	8.2	95	0.7	113	140
10366630	33302977	27887286	4	2761	10366630	F	29/12/2180	8.027777778	79.91887897	UNKNOWN	0	t	2.02	t	26	1	10366630	1.08	19.66	0.86	24	22.860465	1.255814	1	86.95833333	113.7916667	58.08333333	73	23.83333333	37.23625	96.70833333	231.8	3	NA	0	NA	29.6	9.4	240	21.6	3	23	13	115	8.7	117	7.1	201	155
11148678	31973347	26451505	2	8777	11148678	M		6.371527778	73.30199726	WHITE	0	t	1.2	t	30	0	11148678	0.3752	11.4838	1.3802	9	8.320388	0.271845	0	78.96428571	101.15625	54.6875	69.59375	17.92857143	36.552	98.21428571	111.7333333	4	11148678	1	9	31.1	10.3	106	12.2	NA	8	24	14		106	0.9	112	137
12122921	31305394	26269093	5	16367	12122921	M	20/8/2155	15.275	87.06516159	WHITE	0	f	1.32	t	30	0	12122921	0.264	2.5872	1.8528	2	1.396373	0.142487	0	74.34615385			71.53846154	17.18518519	36.61	97.03846154	134.25	2	12122921	1	9	26.1	8.5	102	4.8	NA	6	23	50	8.5	102	1.6	126	133
12122921	30327948	22661119	4	16365	12122921	M	20/8/2155	3.993055556	86.11303221	WHITE	0	f	1.99	t	30	0	12122921	0.5974	8.2091	1.4626	6	5.612676	0.408451	0	80.4	107.5	59.79166667	71.29166667	19.92	36.63833333	93.28	160.1666667	1	12122921	1	9	29.3	9.3	101	8.3	NA	16	15	72	8.2	103	2.6	123	133
10067195	37801913	21564201	2	463	10067195	F	24/9/2181	0.716666667	59.6523985	WHITE	0	t	1.65	t	26	1	10067195	1.21	12.52	3.23	4	3.876161	0.374613	0	70.9375	109.75	59.85714286	71.96428571	17.25806452	36.96117647	95.1875	98	2	NA	0	NA	18.2	5.8	71	20.2	2.3	12	22	17	8	97	0.6	98	131
12816899	33170440	22567719	4	21779	12816899	M	27/11/2119	5.011111111	88.95455167	WHITE	0	t	4.88	t	30	0	12816899	0.456	8.228	1.71	5	4.811696	0.266667	0	105.5897436	93	61.21428571	66.14285714	19.05128205	35.93875	97.48717949	136.6363636	3	12816899	1	9	35.5	11.4	175	9.6	NA	11	18	68	7.2	96	1.8	92	128
11085838	31877273	26892203	2	8257	11085838	F	23/7/2176	29.49513889	74.36717855	WHITE	0	t	28.81	t	30	0	11085838	1.61	15.25	1.82	9	8.379121	0.884615	0	101.2820513	118.0377358	75.1509434	93.16981132	16.8902439	37.42363636	99.62162162	178	3	NA	0	NA	21.4	6.7	163	11.7	2.6	9	16	12	6.5	108	0.6	111	138
11018978	35552682	20365805	6	7742	11018978	F	27/6/2185	19.74722222	76.22599271	WHITE	0	t	0.89	t	30	0	11018978	3.66	3.66	175.68	0	0.020833	0.020833	0	109.4090909	105.2857143	46.85714286	60.38095238	23.18181818	37.58375	95.31818182	124	4	NA	0	NA	20.4	6.9	25	181.4	3.2	14	15	20	8	110	0.8	124	135
13349249	30561893	23997592	2	25862	13349249	M		7.359027778	66.80035406	WHITE	0	t	4.1	t	30	0	13349249	0.585	11.141	1.066	11	10.45122	0.54878	0	80.54166667	98.79166667	45.375	57.42	18.16	37.3826087	99.29166667	135.7692308	2	NA	0	NA	25.8	9.6	107	8.3	NA	8	24	20		102	1.2	118	134
12744886	37981054	23993794	4	21275	12744886	M	2/10/2132	7.641666667	68.59112444	WHITE	0	f	4.78	t	30	0	12744886	0.102	3.723	0.459	8	8.111111	0.222222	0	90.91666667	120.5833333	73.66666667	86.08333333	29.66666667	36.13	95.83333333	99	4	NA	0	NA	22.1	6.6	90	5.1	3	15	13	23	7.4	109	1.1	78	141
13281743	33739259	21596664	3	25318	13281743	M	22/1/2186	36.44791667	73.88359704	WHITE	0	t	2.26	t	30	0	13281743	0.705	9.0174	1.482	7	6.084615	0.475709	0	105.8888889	139.4	60.92	79.4	22.85185185	36.755	97.69230769	162.25	3	13281743	1	9	20.9	6.5	342	11.4	2.8	11	34	69	8.9	99	2.4	168	142
13281743	32974716	20500096	5	25320	13281743	M	22/1/2186	1.763888889	74.05528496	WHITE	1	f	1.82	t	0	1	13281743	0.363	7.1703	0.242	31	29.629339	1.5	1	99.41935484	105.0555556	44.55555556	60.16129032	18.75757576	36.87916667	98.04	117.1111111	3	13281743	1	9	29	8.5	278	9.3	3.5	15	22	33	8.1	97	3.2	97	137
12618032	33973310	21346196	5	20248	12618032	M		2.653472222	64.6158531	WHITE	0	t	0.76	t	30	0	12618032	0.1512	1.9872	0.1443	15	13.77131	1.047817	1	98.47058824	110.9333333	72.8	81.06666667	16.11764706	36.844	95.3125	103	3	NA	0	NA	27.6	9.7	93	2.4	3.6	13	28	20	8.7	95	3.3	103	138
11765665	30706303	26873749	2	13698	11765665	F		21.77638889	36.69542933	HISPANIC/LATINO	-	PUERTO	RICAN	0	30	0		30	0	11765665	0	9.5	0.1	99	95	4	1	109.6666667	116.8461538	52.65384615	72.04	20.07692308	37.82333333	98.33333333	151.5	3	NA	0		26.1	9.1	150	8.3		11	23	10	7.9	103
10017531	35526828	22580355	2	141	10017531	M		31.75694444	64.72437042	WHITE	0	t	31.81	t	30	0	10017531	1.1319	20.9748	0.924	24	22.7	1.225	1	106.2692308	155.6666667	91.70833333	107.3043478	29	36.53833333	95.76923077	214	4	10017531	1	9	54.6	17.9	203	23.1	3.9	15	18	27	7	102	1.3	136	137
10017531	32136798	21095812	4	142	10017531	M		39.82361111	64.9845556	WHITE	0	f	39.84	t	30	0	10017531	1.29	22.446	1.29	18	17.4	1	1	113	105.9	59.3	73.23333333	21.4	37.27	98.16666667	211.1428571	3	NA	0	NA	32.5	10.2	419	25.8	2.2	11	15	23	7.5	110	1.2	187	137
10164613	39738251	22813323	2	1182	10164613	F	3/5/2172	39.49375	91.93935817	WHITE	0	t	4.98	t	30	0	10164613	0.24	10.35	0.83	13	12.46988	0.289157	1	74.61538462	142.08	56	77.04	21.76923077	37.70214286	96.22222222	164.8333333	4	NA	0	NA	30.7	9.5	155	11.9	NA	12	23	36	8.1	106	1.1	130	140
10934673	30792974	28634286	2	7128	10934673	M		20.60138889	54.17224881	WHITE	0	t	14.79	t	30	0	10934673	0.193	10.325	0.438	24	23.573059	0.440639	1	106	111.59375	64.59375	77.515625	20.55555556	38.09454545	98.94117647	198.75	4	NA	0	NA	35.6	12	99	10.3	2.1	13	17	21	5.7	100	1.8	69	133
11559130	34541647	23343691	2	12083	11559130	M	7/8/2125	21.67986111	89.53773328	WHITE	1	t	2.27	t	20	1	11559130	0.6156	14.8878	0.5994	26	24.837838	1.027027	1	102.8846154	104.68	51.8	63.72	27.92307692	36.58333333	95.91666667	167.0833333	3	NA	0	NA	35.8	11.8	323	13.5	NA	9	28	15	9.1	93	1.3	82	133
10597591	32987362	21584553	3	4465	10597591	M		4.253472222	64.06411274	PATIENT	DECLINED	TO	ANSWER	0	30	0		30	0	10597591	0	5.5425	1.5225	3.812808	3.640394	0.172414	0	85.95833333	106.2083333	51.95833333	70.20833333	18.32	36.29875	99.88461538	120.4444444	4	NA	0		28.3	9.1	207	7.5		12	18	13	8	104
11574680	31871522	20488615	2	12208	11574680	F		3.803472222	66.13094058	WHITE	0	t	0.81	t	30	0	11574680	0.4403	10.7695	0.6069	18	17.745098	0.72549	1	66.35	97.2	46.2	59.35	14.2	36.66666667	95.6	64	2	NA	0	NA	26.6	8.9	177	11.9	3.4	9	17	9		107	0.6	64	138
13343002	39087972	20918609	10	25825	13343002	M		17.59097222	55.32696845	WHITE	0	f	3	t	30	0	13343002	0.55	7.6	0.97	8	7.835052	0.56701	0	90.5	118.8846154	54.46153846	74.19230769	17.98148148	36.94	93.19230769	204.4761905	2	NA	0	NA	23.4	7.9	35	7.6	2.7	9	23	13	7.9	103	0.9	164	140
11842145	34795408	28141545	2	14188	11842145	M		6.018055556	70.93552699	UNKNOWN	0	t	2.07	t	30	0	11842145	0.5436	13.0917	1.3288	10	9.852273	0.409091	0	85.2173913	121.6521739	60.65217391	79.60869565	20.02083333	37.07727273	97	126.0526316	3	NA	0	NA	34	12.1	174	13.8	NA	11	24	19	8.2	106	1	126	136
13119714	35545270	26274837	5	23992	13119714	M	14/11/2138	19.97152778	78.78466241	WHITE	0	t	7.12	t	24	1	13119714	0.4784	23.2716	1.032	23	22.55	0.463566	1	124.3461538	92.07407407	53.61111111	64.33333333	23.33333333	36.48	97.30769231	280.5	3	13119714	1	9	34.9	11.1	174	25.1	3	20	14	83	6.9	99	4.2	151	133
11623849	39977872	23828827	2	12586	11623849	F		8.531944444	80.18107097	WHITE	0	t	8.43	t	30	0	11623849	1.34	9.22	1.84	6	5.01087	0.728261	0	88.85714286	120.4230769	65	77.46153846	23.96428571	36.85714286	94.10344828	141.5	3	NA	0	NA	44.9	15.1	270	9.6	3.9	14	27	23	8.8	91	0.7	134	134
12576401	30932168	25985582	3	19901	12576401	M	22/1/2186	5.215972222	67.80909826	WHITE	0	t	2.08	t	30	0	12576401	0.396	2.574	0.066	45	39	6	1	66.64	123.2916667	65.16666667	78.83333333	20.04	36.76166667	99	101.5	2	NA	0	NA	21.6	7.3	76	1.9	2.5	9	19	7	7.4	98	0.5	96	131
13045537	36562457	20680102	9	23418	13045537	M		16.37708333	48.3564988	UNKNOWN	0	t	9.39	t	30	0	13045537	0.595	9.3891	1.128	9	8.32367	0.527482	0	107.5833333	111.8181818	60	77.11538462	28.20833333	37.55	96.60869565	212.4285714	3	NA	0	NA	33.3	10.6	216	11.9	2.8	12	18	21	5.9	105	1.2	156	137
10916088	35475146	23379281	2	6952	10916088	F		5.163194444	91.92131457	UNABLE	TO	OBTAIN	0	t	30	0	30	0	10916088	0.1932	8	0.644	13.242857	12.942857	0.3	1	113.72	115.4166667	85.29166667	92.08333333	24.84	36.52285714	93.08	116.5	4	10916088	1	9	42.1	13.6	319	9.2	3.5	16	22	13	8.2	104	0.9
10760601	38541455	27040471	2	5706	10760601	F	20/7/2176	8.070138889	69.52837312	BLACK/AFRICAN	AMERICAN	1	t	2.5	6	1	1	10760601	2.09	17.13	1	16.151261	14.394958	1.756303	1	112.8928571	120.8636364	69.59090909	82.27272727	24.03571429	36.7625	97.5	169	3	NA	0	NA	27.4	8.3	225	18.9	2.3	17	17	59	8.8	103	1.8	106
10745571	36848739	25514334	2	5589	10745571	M	26/6/2134	8.338888889	82.41893183	WHITE	0	t	1.85	t	22	1	10745571	0.0945	4.05	0.27	15	15	0.35	1	67.72	114.12	51.16	68.48	18.64	38.09666667	96.72	129	2	10745571	1	9	25.2	8.4	137	4.5	NA	15	20	29	6.8	101	1.8	127	138
10946466	36841242	27664444	2	7211	10946466	M		4.061805556	22.79848315	WHITE	0	t	2.04	t	30	0	10946466	0.18	7.731	1.053	8	7.34188	0.17094	0	118.4230769	135.7037037	75.48148148	92.62962963	28.80769231	38.17428571	95.95238095	104.3333333	3	NA	0	NA	39.8	14.2	196	9	NA	13	19	8	8.3	107	1.1	103	138
10194776	36404931	25682890	4	1389	10194776	M	24/6/2148	4.434722222	83.19045029	BLACK/AFRICAN	AMERICAN	0	t	0.56	30	0	0	10194776	0.2952	6.0024	1	5.52518	5.266187	0.258993	0	64.61538462	174.5454545	77.09090909	102.5454545	15	36.79666667	99.92307692	218.9166667	0	10194776	1	9	33.2	10.9	185	4.7	4.3	16	28	50	9.5	98	3.3	154
10574143	30649324	24472033	2	4298	10574143	F	4/3/2147	8.992361111	87.15715897	WHITE	0	t	4.98	t	30	0	10574143	0.065	3.9	0.39	10	10	0.166667	0	77.48	103	49.45833333	61.625	16.90384615	36.65666667	99.07692308	117.6666667	4	10574143	1	9	28.2	9.1	140	6.5	2.3	11	22	13	5.9	106	0.4	114	142
10082560	39703509	23284776	2	571	10082560	F	6/5/2180	12.72638889	90.31254217	BLACK/AFRICAN	AMERICAN	1	t	10.16	0	1	1	10082560	0.117	0.156	0	0.84	0.48	0.36	0	94.74074074	100.8666667	52.83333333	72.71666667	17.34615385	36.22714286	99.2	124.75	4	10082560	1	9	28.4	9.8	208	1.3	2.6	10	16	10	7.4	104	0.6	119
10647725	33944472	20292176	2	4869	10647725	F		2.792361111	89.91405151	UNKNOWN	0	t	2.82	t	30	0	10647725	0.441	3.8934	1.638	3	2.376923	0.269231	0	69.72413793	121.9583333	59.375	74.875	18.96	36.655	97.79166667	144.2	1	NA	0	NA	28.2	9	270	6.3	NA	11	23	9	8.9	103	1	128	136
13293446	31219122	22591428	5	25405	13293446	M	18/4/2200	6.793055556	73.08876733	WHITE	0	t	1.74	t	30	0	13293446	0.45	11.7	0.9	14	13	0.5	1	79.85185185	102.4615385	51.76923077	63.19230769	22.25	36.224	95.44444444	164.7142857	3	NA	0	NA	33.8	11	212	15	NA	11	10	39	8.4	103	1.9	112	131
13293446	32791808	22725595	5	25406	13293446	M	18/4/2200	7.73125	75.05498843	WHITE	0	f	3.54	t	30	0	13293446	0.266	5.894	0.777	8	7.585586	0.342342	0	73.28	104.5	48	61.33333333	16.76	36.73333333	97.8	201.6666667	3	NA	0	NA	30.4	9.2	159	7	3.6	13	11	60	7.9	122	2.4	157	145
10513104	31575960	27823908	4	3838	10513104	M		12.84722222	61.07915414	WHITE	0	t	1.76	t	30	0	10513104	0.91	8.36	0.71	13	11.774648	1.28169	1	112.7142857	136	89.52380952	102.7619048	25.80952381	37.61833333	94.23809524	101	4	NA	0	NA	34	11.9	70	10.2	3.2	21	24	21	7.9	92	0.7	101	139
11253126	31438367	22323987	7	9727	11253126	M	3/1/2180	12.98680556	63.9685646	BLACK/AFRICAN	AMERICAN	0	f	0.99	13	1	1	11253126	0.5502	9.9765	2	6.586597	6.242335	0.344262	0	70.83333333	120.375	66.08333333	78.79166667	12.625	36.534	98.75	139	3	11253126	1	9	28	9	124	13.1	3	23	20	67	8	99	5.8	123
10395827	35758886	28574351	2	2982	10395827	F		14.53472222	41.54762968	ASIAN	0	t	5.18	t	30	0	10395827	0.3915	11.8125	1.1475	11	10.294118	0.341176	0	67.6	105.5757576	62.98484848	75.63636364	16.70967742	36.195	97.87096774	121	3	NA	0	NA	28.8	10.6	185	13.5	NA	10	18	6	7.7	109	0.3	107	137
13319455	37842743	28584110	4	25635	13319455	M	4/10/2138	12.21875	62.72426295	BLACK/AFRICAN	AMERICAN	1	t	8.07	4	1	1	13319455	0.2112	2.475	1	4.760234	4.385965	0.374269	0	63	121.4090909	59.03030303	73.6	14.29411765	36.75166667	99.96969697	130.6	2	NA	0	NA	34.4	10.8	118	3.3		16	22	27	8.2	98	5.9	112
12720305	32504476	26029792	6	21063	12720305	M		53.00208333	64.58231369	WHITE	0	t	13.31	t	30	0	12720305	1.0854	9.425	1.8894	6	4.988356	0.574468	0	78.51851852	101.8472222	60.09722222	71.27631579	19.02702703		97.88461538	115.375	3	NA	0	NA	37.4	12.6	134	13	2.6	11	25	74	7.7	98	1.9	92	138
12720305	32184908	21725319	8	21064	12720305	M		6.208333333	65.58659076	WHITE	0	f	2.01	t	30	0	12720305	0.1634	2.282	0.473	5	4.824524	0.345455	0	86.41176471	136	67.26470588	89.38235294	15.55555556	37.1775	97.45714286	152.2	3	NA	0	NA	30.5	10.3	88	3.5	2.1	10	28	20	7.8	103	0.7	132	138
11931967	37737310	28031393	7	14900	11931967	M		15.20555556	48.51986841	UNKNOWN	0	t	3.04	t	30	0	11931967	1.31	7.85	2.38	4	3.298319	0.55042	0	79.75	105.6296296	51.07407407	63.44444444	15.125	37.06846154	96.0625	96.5	2	NA	0	NA	15.8	5.6	48	9.3	3.8	19	21	35	8.2	93	2.4	92	131
11128013	36766215	22129205	3	8601	11128013	F	24/10/2179	18.83541667	71.71460421	WHITE	0	t	8.64	t	21	1	11128013	0.76	10.28	0.76	15	13.526316	1	1	66.34482759	102	37.47222222	66.08333333	17.93103448	36.82714286	99.33333333	134	2	NA	0	NA	22.4	7.2	356	12.7	NA	11	20	18	8	99	0.6	88	132
13060659	34053363	27864165	10	23538	13060659	F		15.69513889	60.55602975	WHITE	0	t	12.81	t	30	0	13060659	0	31.79	1.122	28	28.333333	0	1	94.28	120.1111111	58.01851852	77.16666667	30.51923077	38.348	92.12	139.2	4	NA	0	NA	27.4	9.2	295	32	1.9	15	16	58	4.8	104	1.4	81	135
13155358	34743374	26580141	4	24245	13155358	F		7.026388889	63.47024758	WHITE	0	t	5	t	30	0	13155358	2.17	19.04	1.29	16	14.75969	1.682171	1	81.81481481	106.3703704	62.59259259	85.86206897	17.11111111	37.25714286	97.74074074	347.0588235	4	NA	0	NA	37	12.4	157	15.8	NA	21	21	17	8.2	96	1.1	347	141
13057021	33864839	29549511	2	23511	13057021	M	22/9/2165	2.925694444	91.52526438	BLACK/AFRICAN	AMERICAN	0	t	2.92	30	0	0	13057021	0.46	6.28	1	7.573034	7.05618	0.516854	0	105.44	94.92	55	67.44	22.68	36.51833333	98.08	113	2	NA	0	NA	35.2	11.3	307	7.8	2.1	12	26	7	7.9	100	0.5	89
12145137	33430306	21997857	2	16545	12145137	F	20/11/2122	0.386805556	77.88219493	WHITE	0	f	0.36	t	1	1	12145137	0.272	10.001	1.768	6	5.656674	0.153846	0	87	94.25	46.625	57.625	17.375	36.21333333	97.5	173	4	NA	0	NA	27.5	8.2	75	13.6	2.8	28	11	34	7.6	95	2.1	57	129
11168491	33979090	24741052	11	8948	11168491	M		14.64652778	60.73113435	WHITE	0	t	8.16	t	30	0	11168491	0.1395	2.3374	0.2387	10	9.792208	0.584416	0	106.3333333	114.67	66.98	80.72	18.5754717	36.80142857	98.97959184	173.1730769	3	NA	0	NA	16.5	5.8	44	2.1	1.8	9	27	10	7.4	105	0.5	109	144
11169560	37316518	20108765	2	8958	11169560	F		17.10972222	30.92034878	WHITE	0	t	2.85	t	30	0	11169560	0.41	10.55	2.33	5	4.527897	0.175966	0	106.4	92.31034483	54.06896552	68.17241379	16.98333333	37.32111111	99.4	102	3	NA	0	NA	20.6	7.1	103	11	2.2	8	18	7	7.3	109	0.4	99	138
10278344	37273986	26707489	3	2060	10278344	M		5.168055556	73.38871419	WHITE	0	t	0.65	t	30	0	10278344	0.44	21	0.66	32	31.818182	0.666667	1	76.19230769	130.1	78.95	93.85714286	18.80769231	36.71	95.73076923	113	2	NA	0	NA	29	9.8	231	22.1	NA	11	26	23	8.2	104	0.9	113	137
12907189	34007311	27102945	3	22404	12907189	F		20.03888889	40.61527699	WHITE	0	f	1.27	t	30	0	12907189	0.3567	6.2727	1.6965	4	3.697436	0.210256	0	99.5	130.875	82.875	93.625	18.04	37.16666667	95.83333333	119	3	NA	0	NA	37.2	12.4	372	8.7	4.2	13	26	11	9.4	98	0.5	92	137
12907189	31346825	28921107	2	22406	12907189	F		3.791666667	45.08952892	WHITE	0	f	1.92	t	30	0	12907189	0.7416	7.0555	1.8025	4	3.914286	0.411429	0	90.70833333	106.2083333	65.29166667	75	27.54166667	36.83333333	95.08	112	2	NA	0	NA	40.9	13.3	167	9.4	NA	16	25	20	8.6	103	0.5	102	141
13072145	38465424	27327900	2	23625	13072145	M	5/2/2151	18.92222222	57.18197889	WHITE	0	t	13.62	t	30	0	13072145	0.1156	6.2016	0.4284	15	14.47619	0.269841	1	78.76923077	111.72	63.28	74.76	28.84615385	36.21428571	93.73076923	255.75	3	NA	0	NA	28.8	10	237	6.8	NA	18	21	23	8.8	100	0.9	202	135
13072145	31660475	20692150	6	23626	13072145	M	5/2/2151	8.833333333	57.29730387	WHITE	0	f	8.84	t	30	0	13072145	0.21	5.334	0.348	16	15.327586	0.603448	1	84.8	114.1166667	62.13333333	77.65517241	30.48387097	36.91888889	96.8	177.3333333	3	NA	0	NA	22.2	8.1	180	3.8	NA	16	23	9	8	102	0.6	131	138
10101360	30908128	25844417	6	696	10101360	M		7.820138889	35.51153109	WHITE	0	t	2.44	t	30	0	10101360	0.16	3.4	0.52	7	6.538462	0.307692	0	121.6129032	111.6428571	58.78571429	73.32142857	26.6875	37.68444444	97.46875	116	4	NA	0	NA	22.4	7.5	28	5.2	2.3	14	16	20	6.8	97	1	90	130
10688397	30183525	21827393	2	5189	10688397	M	8/9/2155	7.009722222	82.37446824	UNKNOWN	0	t	4.05	t	30	0	10688397	0.61	6.44	1.31	5	4.916031	0.465649	0	77.53333333	102.6857143	62.78571429	75.55714286	19.41666667	36.1	99.75862069	167	3	NA	0	NA	27.7	8.6	93	6.1	NA	11	20	52	8.3	111	1.4	164	138
10505380	30464354	27529490	5	3769	10505380	F		6.86875	66.42144082	BLACK/AFRICAN	AMERICAN	0	f	2.47	30	0	0	10505380	0.26	3.45	1	3.144068	2.923729	0.220339	0	102.8275862	133.4	84.72	98.96	16.15	36.39153846	99.48148148	90	3	NA	0	NA	25.7	8.6	238	5		12	21	12	8	106	0.8	95
10657521	35317568	26056371	5	4938	10657521	F		9.847916667	76.73339883	BLACK/AFRICAN	AMERICAN	0	t	1.89	30	0	0	10657521	0.44	8.25	4	2.239691	2.126289	0.113402	0	76.16129032	117.4142857	59.34285714	79.08333333	16.40322581	36.89	99.66666667	134.9	3	NA	0	NA	20.4	7.1	95	12.8		11	19	10	7.3	104	0.6	243
12240787	35856956	20581436	3	17298	12240787	F	7/8/2187	4.806944444	80.00532562	WHITE	0	t	2.47	t	30	0	12240787	0.897	10.764	75.348	0	0.142857	0.011905	0	81.6	125.5	39.92857143	61.10714286	22	37.46	96.8	114	2	12240787	1	9	24.6	7.8	107	88.7	NA	14	21	39	9	104	1.4	99	137
12240787	34373963	23476977	2	17300	12240787	F	7/8/2187	19.88888889	81.09447222	WHITE	0	f	1.04	t	30	0	12240787	1.36	10.2	55.08	0	0.185185	0.024691	0	81.32	123.3478261	54	75.625	19.72	36.92666667	96.48	120	3	NA	0	NA	27.1	8.1	130	59.5	NA	14	22	37	8.4	104	1.3	93	138
11430311	30184955	25074223	3	11105	11430311	F		18.39305556	55.80540969	BLACK/AFRICAN	0	t	3.48	t	30	0	11430311	0.177	4.956	0.118	44	42	1.5	1	96.85185185	121.3333333	69	79.66666667	12.25862069	37.2425	99	123	3	NA	0	NA	32.2	10.6	151	5.9	3.1	13	18	15	7.3	106	0.6	116	139
11425798	30967100	20867351	5	11064	11425798	M		16.19027778	59.2337016	WHITE	0	t	2.35	t	30	0	11425798	0.27	1.2	0.47	3	2.553191	0.574468	0	80.32	104	73.60869565	84	16.24	36.63428571	92.56	123.3333333	3	NA	0	NA	35.7	10.9	30	2.1	2.4	5	26	5	7.7	101	0.5	113	137
11152107	32386616	29471562	4	8798	11152107	F	22/10/2176	11.23819444	55.31598913	WHITE	0	t	2.62	t	30	0	11152107	0.9517	18.7884	10.0082	2	1.877301	0.095092	0	100.3703704	143.9565217	74.69565217	90.52173913	40.37037037	36.10166667	95.44444444	90	4	NA	0	NA	30.7	10.2	21	30.7	2.9	12	27	23	8.2	98	0.8	86	138
10216556	33650320	23888667	8	1567	10216556	M	25/2/2132	14.18472222	61.44784995	OTHER	0	t	5.14	t	30	0	10216556	0.1696	1.08	0.2128	6	5.075188	0.796992	0	74.56410256	102.3684211	52.63157895	63.31578947	17.2375	37.11	99.38461538	104.5	3	NA	0	NA	23.6	7.6	19	1.5	2.1	13	19	48	8.5	104	8.3	91	136
11406804	37197600	20558360	11	10915	11406804	F	22/3/2186	17.22569444	81.69675456	WHITE	0	t	15.38	t	30	0	11406804	0.41	19.434	0.615	32	31.6	0.666667	1	75.87804878	98.68181818	47.69318182	61.04651163	18.04878049	36.188	96.29268293	108	3	11406804	1	9	27.4	8.8	173	19	3.2	17	20	69	7.3	98	2	105	133
11316830	39846616	21565319	3	10255	11316830	M		4.248611111	72.51601062	WHITE	0	t	1.12	t	30	0	11316830	0.2527	10.8129	1.9418	6	5.568493	0.130137	0	87.33333333	115.9642857	59.92857143	76.07142857	16.85185185	36.78571429	98.14814815	139.9473684	3	NA	0	NA	31.7	10.6	116	9.8	NA	12	20	16		108	0.9	134	137
10722711	31626450	26085456	4	5443	10722711	F		15.14930556	67.38490462	UNKNOWN	0	t	7.36	t	30	0	10722711	0.2	14.89	5.3	3	2.809434	0.037736	0	68.03030303	108.7272727	49.87878788	69.33333333	17.24242424		99.21212121	157.75	2	NA	0	NA	23.5	7.7	100	14.1	NA	14	23	11	8.6	105	0.6	80	139
11048504	37578016	22812743	2	7974	11048504	M		9.727777778	68.7688909	WHITE	0	t	9.68	t	30	0	11048504	0.07	5.9	0.51	12	11.568627	0.137255	0	111.48	119.5416667	77	86.70833333	31.24	36.56428571	98.84	207.2	2	NA	0	NA	34.5	11.4	403	7.1	NA	26	18	18	9.2	94	0.6	207	133
12904224	33545561	20582690	3	22379	12904224	F		9.232638889	68.39234832	WHITE	0	t	2.81	t	30	0	12904224	0.244	7.686	0.592	13	12.983108	0.412162	1	83.16216216	104.2972973	54.02702703	66.94594595	16.65789474	36.42	98.02702703	198	4	NA	0	NA	32	10.6	246	12.2	NA	13	21	14	7.5	103	1.4	184	136
11916661	38226531	28256458	3	14790	11916661	F	28/3/2153	5.067361111	95.08094724	WHITE	0	t	1.35	t	30	0	11916661	0	3.44	0.44	8	7.818182	0	0	79.4	104	56.32	66.72	19.79166667	36.11	98.48	124.2	4	11916661	1	9	35.6	11.5	139	4	3	16	15	33	8	104	1.5	90	141
10445331	30908632	24253259	2	3311	10445331	M	10/3/2160	18.04722222	81.14160703	WHITE	1	f	11.88	t	6	1	10445331	0.97	6.02	3.02	2	1.993377	0.321192	0	65.79166667	122.9583333	54.45833333	75.54166667	18.45833333	36.956	97.29166667	141.1666667	1	NA	0	NA	34	10.7	335	8.2	2.9	11	20	12	8.8	94	1	136	134
12532095	36222054	21182696	6	19578	12532095	F		5.769444444	63.04886129	WHITE	0	t	4.54	t	30	0	12532095	1.13	19.45	1.9	11	10.236842	0.594737	0	80.65517241	109.9310345	53.03448276	71.4137931	22.44444444	36.33777778	97.16666667	138.6842105	3	NA	0	NA	24.2	7.8	184	15	NA	13	24	31		105	1.2	91	138
11019317	35067591	27830616	2	7746	11019317	M		8.952083333	49.78671401	BLACK/AFRICAN	AMERICAN	0	t	1.88	30	0	0	11019317	0.2704	3.0316	2	1.901198	1.745509	0.155689	0	98.5	118.9259259	61.46296296	75.55769231	22.53846154	37.64	98.42307692	144.7142857	3	NA	0	NA	28.7	8.2	402	5.2	4.4	12	19	6	8.4	101	0.9	94
12560269	34059943	20732165	3	19786	12560269	M		5.315972222	56.15538412	WHITE	0	t	1.25	t	30	0	12560269	0.42	3.97	0.37	12	10.72973	1.135135	0	96.95652174	99.30434783	66.7826087	77.30434783	22.13043478	37.10166667	94.95652174	105	2	NA	0	NA	29.7	9.7	84	4.9	NA	15	18	7	8.7	99	0.5	105	136
11673861	38020037	20869199	5	12993	11673861	F		15.68472222	29.40265541	HISPANIC	OR	LATINO	0	t	30	0	30	0	11673861	0.394	18	0.7486	25.236842	24.710526	0.526316	1	106.78125	155	96.79310345	110.0689655	18.53125	37.28333333	95.25	108	3	NA	0	NA	23.1	8.6	70	18.4	2.5	11	24	34	7.5	105	1.5
10395166	31027220	22669333	4	2977	10395166	F		4.251388889	81.79358366	WHITE	0	t	1.2	t	30	0	10395166	0.351	9.815	2.626	4	3.737624	0.133663	0	85.60714286	118.3214286	53.92857143	74.64285714	16.63793103	36.88214286	96.89285714	130.9565217	4	NA	0	NA	27.4	8.5	176	13	NA	13	20	7		103	0.5	118	134
13290343	33824385	26966175	2	25385	13290343	M		7.729861111	43.39989088	BLACK/AFRICAN	AMERICAN	0	t	2.79	30	0	0	13290343	1.87	16.02	4	4.745358	4.249337	0.496021	0	95.79310345	126.7125	80.425	94.4375	20.33333333	36.815	97.88461538	288.1818182	3	NA	0	NA	44.5	13.8	170	17.9	4.9	8	16	36	8.7	116	1.9	108
11634175	34805873	29207403	9	12650	11634175	F	8/7/2156	3.065277778	71.51067169	UNKNOWN	1	t	3.19	t	0	1	11634175	0.474	22.752	0.237	98	96	2	1	88.76923077	109.6956522	50.56521739	64.17391304	21.18	36.53714286	91.03846154	248.5	3	NA	0	NA	24.9	9.2	22	17.8	3	25	25	168	9	95	3	227	143
11293517	35436722	21799365	2	10050	11293517	M		27.95138889	71.84051586	WHITE	0	t	27.92	t	30	0	11293517	0.355	5.5948	0.9585	6	5.837037	0.37037	0	85.20833333	108.75	64.91666667	75.6	21.84	37.59	93.5	132.5	3	11293517	1	9	33.9	11.5	166	7.1	4.1	15	25	26	8.1	97	1.1	131	134
10286301	36378944	28567609	3	2118	10286301	M		10.63263889	62.39477251	UNKNOWN	0	t	7.51	t	30	0	10286301	0.38	2.48	0.6	5	4.133333	0.633333	0	75.625	107.5416667	62.33333333	73.125	14.94230769	36.7775	93.95833333	82.45454545	2	NA	0	NA	28.8	8.2	57	3.9	2.9	10	38	9	8.4	81	0.6	65	134
12392213	37948994	28822105	3	18453	12392213	M	22/9/2111	6.610416667	53.70511758	OTHER	1	f	3.13	t	0	1	12392213	0.2834	10.0825	0.4142	25	24.342105	0.684211	1	98.64	107.16	73.44	81.2	20.12	36.72428571	90.0952381	120	3	NA	0	NA	35.4	11.2	220	10.9	NA	13	24	13	9.2	95	0.7	101	133
12175657	39867078	21168041	3	16823	12175657	M	4/12/2155	38.70694444	41.27845602	ASIAN	-	SOUTH	EAST	ASIAN	30	0	0.6		30	0	12175657	0	0	0.4	0	0	0	0	112.3333333	105.9333333	66.6	78.2	24.93333333	38.07333333	96.53333333	158	4	NA	0		14.5	5.2	14	0.4	3.5	16	20	11	7.5
12626863	39234612	29978132	4	20329	12626863	M	3/12/2172	21.55069444	75.86399527	WHITE	1	t	7.43	t	0	1	12626863	0.039	2.925	0.273	11	10.714286	0.142857	0	93.61538462	111.96	69.72	80	27.11538462	36.5	94.42307692	141.8571429	3	NA	0	NA	24.6	8.8	116	3.9	NA	10	24	54	7	113	0.7	95	143
13196638	37519903	25702185	4	24627	13196638	M		8.091666667	74.55978981	WHITE	0	t	5.63	t	30	0	13196638	0.517	7.3038	1.023	8	7.139589	0.505376	0	89.68656716	182.1492537	91.28358209	112.358209	23.35820896	37.36166667	96.62686567	146.6	3	13196638	1	9	36.6	12.2	166	9.4	4.1	16	23	26	8.9	106	1.7	171	143
12900770	30441118	28464297	4	22356	12900770	M	16/7/2159	6.710416667	95.51631696	WHITE	0	f	2.97	t	4	1	12900770	0.39	6.34	0.88	8	7.204545	0.443182	0	63.2	132.6	61.92	78.52	19.28	36.63428571	95.08	248.25	1	NA	0	NA	31.8	10.7	70	8	NA	14	20	21	6.8	102	1	283	141
10739944	31675642	22861229	10	5551	10739944	F	30/9/2142	2.4125	60.74001735	BLACK/AFRICAN	AMERICAN	1	t	2.4	0	1	1	10739944	1.13	19.97	1	30.57971	28.942029	1.637681	1	68.88888889	139.9259259	81.37037037	98.59259259	27.85714286		97.88461538	141.4285714	2	NA	0	NA	29.2	8.9	375	17.8	3.8	11	18	10	8.3	108	0.6	110
13317579	34696918	28944188	5	25622	13317579	F		0.81875	27.0134728	BLACK/CARIBBEAN	ISLAND	0	t	0.83	30	0	0	13317579	0.91	6	3	2.588015	2.247191	0.340824	0	69.61111111	120.9090909	67.63636364	79	18.61111111	36.65	97.83333333		3	NA	0	NA	26.6	9.2	16	9.9	4	14	24	12		105	0.6	90
11454155	39934906	20982656	2	11288	11454155	M		2.279166667	48.33213709	WHITE	0	t	1.5	t	30	0	11454155	0.76	4.52	2.856	2	1.582633	0.266106	0	100.4166667	105.6	58.5	68.95	15.5	37.646	98.5		3	NA	0	NA	37.9	12.1	218	8.4	3.7	18	20	15	8.9	105	0.9	104	139
10718233	39099882	26753091	2	5413	10718233	M		2.829166667	91.43256328	WHITE	0	t	2.83	t	30	0	10718233	0.46	6.46	0.83	8	7.783133	0.554217	0	63.80952381	131	56	77.84210526	18.1	36.76	97.28571429	82	1	NA	0	NA	27.2	8.7	437	9.2	3.6	11	23	37	8.4	104	1.5	72	139
11522995	34045516	27321988	3	11794	11522995	M	20/3/2125	4.733333333	67.19711246	WHITE	0	t	2.94	t	4	1	11522995	0.368	9.9015	1.1385	9	8.69697	0.323232	0	84.52	116.5416667	48.41666667	64.70833333	20.76	37.71333333	99.36	161.5	4	NA	0	NA	26.3	8.4	224	11.5	3.1	14	20	35	8	117	3.6	135	149
10839034	30776850	29535095	2	6340	10839034	F	23/11/2156	8.735416667	85.61669835	BLACK/AFRICAN	AMERICAN	0	t	5.67	30	0	0	10839034	0.2886	4.2042	3	1.681437	1.573428	0.108009	0	116.7586207	132.1538462	80.34615385	98.30769231	18.68965517	36.75153846	99.84615385	155.625	2	10839034	1	9	22.1	7.2	117	7.8	4.2	14	18	38	7.9	104	1.2	121
13014901	37769791	25719009	2	23182	13014901	F		7.968055556	69.31967009	WHITE	0	t	1.03	t	30	0	13014901	0.31	14.415	0.775	19	18.6	0.4	1	99.39130435	136.2173913	72.69565217	87	20.04347826	37.21333333	96.60869565	135	3	NA	0	NA	38	13	73	13.4	3.5	20	17	53	7.5	107	3.9	135	143
12685723	31127537	25250966	3	20809	12685723	F		4.690277778	94.09646489	WHITE	0	t	1.59	t	30	0	12685723	0.5766	17.4282	0.5394	33	32.310345	1.068966	1	77.48	117.6666667	45.125	63.25	18.92	36.9	95.70833333	98	3	NA	0	NA	35.9	11.3	448	18.6	NA	7	17	10	8.1	101	0.5	98	128
11770415	32111715	26824802	4	13734	11770415	F		5.436111111	86.33970263	WHITE	0	f	1.81	t	30	0	11770415	1.428	36.176	0.952	40	38	1.5	1	96.25	109.962963	57.40740741	69.11111111	18.14285714	36.685	94.37037037	112	3	11770415	1	9	28.7	9.2	233	31.5	NA	14	21	25	7.1	99	1.2	112	136
12365954	31130557	23607155	2	18268	12365954	M		5.094444444	83.04452056	UNKNOWN	0	t	1.5	t	30	0	12365954	0.6786	6.318	0.702	10	9	0.966667	0	66.76666667	135.6	58.53333333	83.03333333	18.6	36.5	95.5	119.2222222	1	12365954	1	9	35.7	11.8	101	7.8	NA	13	23	15	8	107	1.3	121	141
11164848	38209073	25671821	4	8911	11164848	F	1/3/2148	2.916666667	71.1586239	WHITE	1	t	2.14	t	0	1	11164848	0.3192	20.9076	1.5732	13	13.289855	0.202899	1	112.8653846	103.8333333	43.48148148	60.12037037	27.0877193	38.515	90.12280702	255.5	4	11164848	1	9	26.9	8.8	379	20.5	2.8	16	18	34	7.2	98	2.5	150	130
10645755	32339961	23630881	2	4854	10645755	F	3/3/2180	18.31805556	50.11959917	UNKNOWN	1	t	2.07	t	17	1	10645755	1.88	10.32	1.21	10	8.528926	1.553719	0	108.4166667	113.8333333	64.04166667	75.5	22.25	36.79285714	95.08333333	247.5	3	NA	0	NA	27.2	9.8	102	11.9	2.5	22	17	77	8.2	93	0.7	202	130
10784423	37211192	29616692	7	5867	10784423	M	6/9/2132	8.839583333	77.5091107	UNKNOWN	0	t	8.78	t	30	0	10784423	0.56	3.82	1.48	3	2.581081	0.378378	0	86.55555556	112.68	58.04	77.64	21.51851852	37.55578947	97.2962963	285.875	4	NA	0	NA	33.2	10	37	6	2.1	14	13	50	7.5	115	1.6	219	148
10163709	34670508	29550274	3	1175	10163709	M		9.652083333	59.22413982	WHITE	0	t	3.77	t	30	0	10163709	0.1681	3.3989	0.4278	8	7.945068	0.392941	0	102.6521739	152.4347826	87.86956522	102.0869565	26.12	36.70545455	98.83333333	91.28571429	2	NA	0	NA	26.1	9.1	34	4.1	3.5	10	10	30	8	89	0.7	71	130
12608351	32383365	21187940	4	20190	12608351	M	13/1/2116	6.173611111	56.91595664	WHITE	0	t	6.09	t	30	0	12608351	0.6435	10.0035	0.9009	12	11.103896	0.714286	0	90.51851852	103.72	64.08	72.96	16.57692308	36.078	97.7037037	76	3	NA	0	NA	31.4	10.4	162	9.8	1.6	9	24	51	7.4	107	1	69	136
10740407	30818824	28379235	2	5552	10740407	F	2/3/2141	1.991666667	88.15882164	UNABLE	TO	OBTAIN	1	t	-1	1	-1	1	10740407	0.4914	11	0.8946	12.985915	12.43662	0.549296	1	68.6	138.24	48.48	71.12	19.38461538	37.22428571	99.65384615	167.25	3	NA	0	NA	27.9	9.5	180	10.4	3.6	14	15	27	8.5	108	1
12422824	35442054	25733262	4	18701	12422824	M	12/1/2126	0.435416667	65.02942874	WHITE	1	t	0.53	t	0	1	12422824	0.074	6.142	0.518	12	11.857143	0.142857	1	113.8666667	92.875	66.1875	75.6875	29.53846154	35.64666667	95.33333333	578.25	4	NA	0	NA	26.4	8.6	14	7.4	1.1	16	15	21	5.6	88	1.6	71	137
11175776	35584477	25255634	2	9023	11175776	M	26/1/2129	6.629861111	62.05083768	UNKNOWN	1	t	6.64	t	0	1	11175776	0.6216	15.0696	1.0584	15	14.238095	0.587302	1	95.30769231	133.4285714	60.42857143	83.60714286	15.74137931	37.925	100	282.6666667	4	NA	0	NA	31.8	10.8	226	12.8	NA	13	22	16	8.3	96	1.2	186	133
13135651	37740062	23840755	2	24114	13135651	M	21/11/2178	10.27638889	58.58715257	WHITE	0	t	1.96	t	30	0	13135651	0.1595	2.109	0.4466	5	4.722347	0.357143	0	75.79166667	121.2608696	73.91304348	85.26086957	19.83333333	36.325	95.95833333	223.5	3	NA	0	NA	26.2	8.1	45	2.9	2.1	15	18	125	5.7	122	2.7	109	156
11730580	32540313	22485231	3	13421	11730580	M		9.588194444	56.20373288	AMERICAN	INDIAN/ALASKA	NATIVE	0	t	30	0	30	0	11730580	0.92	6	0.79	9.012658	7.848101	1.164557	0	69.44897959	97.8	61.4	69.425	17.95918367	36.72285714	97.24489796	85.5	1	NA	0	NA	21.7	6.7	571	8.6	2.1	8	20	10	8.2	106	0.5
11448985	33246619	26740424	2	11252	11448985	M	25/10/2164	6.953472222	77.79838999	UNKNOWN	1	t	7.07	t	0	1	11448985	0.29	8.67	1.54	6	5.62987	0.188312	0	71.32608696	99.83050847	59.45762712	70.58461538	20.71698113	38.00142857	97.42	159	3	NA	0	NA	27.1	8.9	133	11.7	4.2	15	22	21	8.5	101	1.3	148	135
10582859	33970067	25112133	2	4367	10582859	F		2.766666667	62.25427015	BLACK/AFRICAN	AMERICAN	0	t	0.74	30	0	0	10582859	0.222	3.846	2	2.215686	2.094771	0.120915	0	86.55555556	110.6875	69.625	79.25	14.84210526	36.724	96.5	103.25	1	NA	0	NA	34.2	11.2	210	6		13	22	15	8.3	108	0.7	89
12319119	32660110	23518303	3	17872	12319119	F		10.52986111	67.63694459	ASIAN	-	CHINESE	0	t	30	0	30	0	12319119	0.28	4	0.3	15.833333	14.9	0.933333	1	93.5	103.0434783	65.65217391	73.69565217	20.10526316	36.8775	97	107	2	NA	0	NA	23.6	7.5	79	5.1	2.7	11	20	7	7.3	100	0.4
11447467	37346416	20898618	3	11249	11447467	M		3.504166667	28.71761782	WHITE	0	t	2.52	t	30	0	11447467	0.576	15.876	1.512	11	10.5	0.380952	0	104.1153846	102.4642857	62.67857143	75.85714286	19.85185185	36.54888889	97.57692308	138.5714286	4	NA	0	NA	30.5	10.3	167	12.1	NA	7	18	11	8	103	1	107	135
12248658	39203082	26950652	2	17361	12248658	M		3.920833333	91.20168515	WHITE	0	t	0.97	t	30	0	12248658	0.04	8.68	0.25	35	34.72	0.16	1	93.79166667	101.569913	57.34782609	71.52173913	20.125	36.675	93.75	89	3	NA	0	NA	32.9	10.7	135	9.2	2.8	18	21	20	8.4	101	0.7	85	141
11043981	37733385	22690082	4	7935	11043981	M	27/4/2146	6.363888889	90.00939271	OTHER	0	t	4.28	t	30	0	11043981	0.262	12.2223	0.5633	22	21.697674	0.465116	1	96.78461538	88.74603175	55.01587302	62.92063492	20.27692308	36.51	96.34848485	182.4	3	11043981	1	9	26.5	8.5	218	13.1	NA	18	24	42	8.4	94	4	145	135
10370161	39969809	25209154	2	2787	10370161	M		2.794444444	61.08136097	BLACK/AFRICAN	AMERICAN	0	t	1.76	30	0	0	10370161	0.42	3.5	1	2.947368	2.631579	0.315789	0	114.3043478	120.6521739	78.56521739	87.82608696	27.43478261	37.278	96.13043478	106.6	2	NA	0	NA	31.7	10.6	129	5.3	4.7	12	18	26	8.7	100	1.1	99
10992814	39992167	25765261	5	7557	10992814	M	17/7/2114	16.09444444	60.43913716	WHITE	0	t	10.05	t	27	1	10992814	0.08	7.58	0.24	32	31.583333	0.333333	1	151.9642857	107.1851852	67.48148148	76.18518519	24.20967742	37.905	95.51612903	150.4	3	NA	0	NA	20.4	6.8	12	4	3.3	13	16	20	7.5	99	0.8	113	128
10880183	35865092	24113424	2	6643	10880183	M		6.271527778	47.44710653	WHITE	0	t	4.05	t	30	0	10880183	0.448	10.1584	0.5376	20	18.895833	0.833333	1	100.7407407	135.9259259	87.40740741	104.0925926	18.11111111	37.7375	93.33333333	147	3	NA	0	NA	40.4	14.6	218	11.1	NA	13	23	12	7.7	103	0.8	139	137
10326457	35285942	27900881	2	2483	10326457	M		3.906944444	40.52513509	WHITE	0	t	3.89	t	30	0	10326457	0.88	8.29	1.27	7	6.527559	0.692913	0	82.17741935	113.9180328	59.13114754	71.03278689	13.6031746	36.93125	99.01612903	159.5	3	NA	0	NA	19.2	6.7	200	8.6	3.8	8	25	21	7.2	87	0.7	123	137
12064183	34993104	26625101	2	15880	12064183	F		3.840972222	71.57370737	BLACK/AFRICAN	AMERICAN	0	f	1.1	30	0	0	12064183	0.2952	2.214	1	1.681319	1.483516	0.197802	0	54.2	107.4	73.55	81.25	21.3	36.646	97.5	94	2	12064183	1	9	36.8	12.2	204	3.5		13	25	44		98	1.4	94
10710251	33443287	29795375	2	5344	10710251	M		4.90625	58.94366657	WHITE	0	t	1.19	t	30	0	10710251	0.3782	10.126	1.5128	7	6.693548	0.25	0	70.73076923	118.3888889	60.22222222	77.38888889	15.42307692	36.32666667	98.16	115.6875	3	NA	0	NA	30.4	10.1	143	10.7	NA	10	25	13		106	0.7	105	138
10296472	39901125	23630575	5	2218	10296472	M		5.473611111	43.44939101	HISPANIC/LATINO	-	PUERTO	RICAN	0	30	0		30	0	10296472	0	3.549	0.078	48	45.5	2.5	1	56.2	110.2	62.2	73	14.6	36.44	100	76	1	NA	0		23.5	7.1	123	3	2	14	11	24	6.4	112
10296472	38246802	20967375	4	2219	10296472	M		7.786111111	43.54974495	HISPANIC/LATINO	-	PUERTO	RICAN	0	30	0		30	0	10296472	0	6.209	0.406	16.086207	15.293103	0.793103	1	72.82608696	103.3	60.45	70.1	17.86956522	36.41	99.86363636	112	1	NA	0		26.7	8.7	167	7	2.8	15	7	39	5.3	99
10296472	37001677	21047134	6	2221	10296472	M		7.917361111	43.86955384	HISPANIC/LATINO	-	PUERTO	RICAN	0	30	0		30	0	10296472	0	6.2444	0.2546	25.210526	24.526316	0.684211	1	82.69230769	99.88	54.44	64.24	19.42307692	36.63	97.5	121.4285714	2	NA	0		30.7	10.1	122	6.7	4	16	7	49	5	87
10296472	35692555	26427089	5	2222	10296472	M		7.951388889	43.95426746	HISPANIC/LATINO	-	PUERTO	RICAN	0	30	0		30	0	10296472	1	11.039	0.468	25.576923	23.587607	1.989316	1	76.11538462	108.35	64.7	73.5	17.5	36.61	100	104.2857143	2	NA	0		22.7	7.4	189	10.1	3.1	16	6	40	5.4	100
10296472	34585032	28456442	3	2220	10296472	M		7.122222222	43.65269229	HISPANIC/LATINO	-	PUERTO	RICAN	0	30	0		30	0	10296472	0	2.8811	0.4888	6.5	5.894231	0.605769	0	61.52	114.1304348	68.60869565	78.95652174	16.04	36.77	100	107.4	1	NA	0		23.8	7.8	196	4.6	3.4	15	10	15	3.8	106
10296472	32376754	22081181	5	2223	10296472	M		7.508333333	44.05412135	HISPANIC/LATINO	-	PUERTO	RICAN	0	30	0		30	0	10296472	0	6.2196	0.355	18.48	17.52	0.96	1	73.03846154	106.1923077	57.42307692	67.96296296	15.96153846	36.70333333	99.92307692	103.2	1	NA	0		18.9	6.1	136	4.7		14	5	23	6.3	113
13205322	39293799	20527743	3	24700	13205322	M	11/4/2132	6.398611111	77.25901967	WHITE	1	t	6.51	t	0	1	13205322	1.21	13.35	0.41	36	32.560976	2.95122	1	65	131.8333333	84.54166667	99	18.52	36.822	91.16	124	2	NA	0	NA	51.2	17.2	133	12.8	3.9	14	25	38	9.4	104	0.9	103	144
12705961	32777196	28813484	2	20955	12705961	F		7.852777778	79.31682571	WHITE	0	t	1.89	t	30	0	12705961	0.161	9.6485	1.5985	6	6.035971	0.100719	0	69.7	120.9666667	49.41666667	75.01666667	20.68333333	36.31571429	98.39285714	172.8	2	NA	0	NA	29.4	9.8	335	10.9	2.5	13	23	23	8.9	105	1	119	140
12711107	31776076	24072465	2	20993	12711107	M		3.454166667	54.65190796	WHITE	0	t	1.81	t	30	0	12711107	0.456	10.524	0.924	12	11.38961	0.493506	0	86.76923077	117.2592593	61.62962963	78.37037037	14.64814815	38.03	96.80769231	88.25	4	NA	0	NA	35.9	12.2	226	12	4.2	11	25	12	8.1	105	0.8	150	137
10279520	31507851	21389738	3	2064	10279520	F		15.70833333	87.8839535	UNKNOWN	0	t	7.7	t	30	0	10279520	0.1804	2.8864	1.2892	2	2.238908	0.139932	0	83.5	113.4464286	58.30357143	77.21666667	21.5	37.495	97.95833333	121.2	4	NA	0	NA	24	8.4	129	2.5	2.8	14	19	17	7.2	107	0.9	102	139
11694390	39149427	26259957	11	13149	11694390	F	9/4/2137	1.442361111	60.2643662	WHITE	1	t	2.47	t	-1	1	11694390	1.22	17.51	1.75	11	10.005714	0.697143	0	89.9	108.75	57.75	83.8	22.07142857	36.66666667	97.6	135.6	4	NA	0	NA	20.4	6.3	156	20.1	NA	14	17	16	7.6	101	1.3	116	137
10936728	34662305	23224097	2	7147	10936728	M		12.43194444	63.44595531	WHITE	0	f	9.75	t	30	0	10936728	0.1806	3.5776	0.5117	7	6.991597	0.352941	0	119.1730769	101.8541667	53.22916667	64.16666667	22.5	38.15916667	96.62745098	243.6666667	3	10936728	1	9	25.7	8	128	4.3	2.7	15	17	60	6.2	95	3.4	191	130
[truncated: 5,893 more rows]
[truncated: 25 more columns]
